# Supplementary material for: Transcriptomic analysis of tomato carpel development reveals alterations in ethylene and gibberellin synthesis during pat3/pat4 parthenocarpic fruit set
Source: BMC Plant Biol. 2009 May 29;9:67. doi: 10.1186/1471-2229-9-67 (PMC2700107; doi:10.1186/1471-2229-9-67)
Supplement: Additional file 1 — TIME variable genes. Differentially expressed genes throughout normal carpel development and fruit set. [file 1471-2229-9-67-S1.csv]

Additional file 1. TIME variable genes. Differentially expressed genes throughout normal carpel development and fruit set.
Array_probe_set
LesAffx.17081.1.S1_at
Les.689.1.A1_at
Les.5154.1.S1_at
LesAffx.30562.1.A1_at
LesAffx.52349.1.S1_at
LesAffx.47601.1.S1_at
LesAffx.43663.1.S1_at
LesAffx.65128.1.S1_at
Les.3039.1.S1_at
Les.4873.1.S1_at
LesAffx.10323.1.A1_at
Les.2697.1.S1_at
LesAffx.5120.1.S1_at
Les.5426.1.S1_at
Les.3393.1.S1_at
Les.5223.1.S1_at
Les.5404.1.S1_at
LesAffx.62296.1.S1_at
LesAffx.34771.1.S1_at
Les.5840.1.S1_at
Les.2519.1.S1_at
LesAffx.70627.2.S1_at
LesAffx.56520.1.S1_at
Les.295.1.A1_at
Les.389.1.A1_at
Les.5747.1.S1_at
LesAffx.64941.1.S1_at
LesAffx.27587.1.S1_at
Les.2407.1.S1_at
Les.1781.1.S1_at
Les.3768.1.S1_at
Les.4414.1.A1_at
LesAffx.66471.1.S1_at
Les.1563.1.S1_at
Les.2875.1.A1_s_at
LesAffx.71066.1.S1_at
LesAffx.69792.1.S1_at
LesAffx.65352.1.S1_at
LesAffx.57933.1.S1_at
LesAffx.43640.1.S1_at
LesAffx.69175.2.S1_at
LesAffx.8720.1.S1_at
Les.2567.1.S1_at
Les.660.1.A1_at
Les.4578.1.S1_at
LesAffx.64234.1.S1_at
LesAffx.28668.1.S1_at
LesAffx.46709.1.S1_at
Les.3595.1.S1_at
Les.2869.1.S1_at
Les.3368.1.S1_at
Les.4187.1.S1_at
Les.3149.1.A1_at
Les.5335.1.S1_at
Les.2000.1.S1_at
Les.5569.1.S1_a_at
Les.4824.1.S1_at
LesAffx.42733.1.S1_at
Les.5248.1.S1_at
Les.5004.1.S1_at
Les.4081.1.S1_at
Les.5858.1.S1_at
Les.5045.1.S1_at
Les.3935.1.S1_at
Les.1948.1.S1_at
LesAffx.16848.1.S1_at
Les.5515.1.S1_at
Les.5852.3.S1_at
Les.4576.1.S1_at
LesAffx.65230.2.S1_at
LesAffx.50728.1.S1_at
LesAffx.59794.1.S1_at
Les.4642.1.S1_at
Les.2358.1.A1_at
Les.4312.1.A1_at
Les.3418.1.S1_at
Les.5668.1.S1_at
Les.5726.1.S1_at
Les.5839.1.S1_at
Les.1885.2.A1_at
LesAffx.46494.1.S1_at
Les.1241.1.S1_at
LesAffx.65029.1.S1_at
LesAffx.65520.1.S1_at
LesAffx.65478.1.S1_at
Les.3431.2.S1_a_at
Les.2739.1.S1_at
Les.5519.1.S1_at
Les.3385.2.S1_a_at
Les.582.1.A1_at
Les.5878.1.S1_at
LesAffx.39054.1.S1_at
Les.3004.1.A1_at
LesAffx.68857.1.S1_at
Les.2978.1.A1_at
Les.2663.1.S1_at
LesAffx.70500.1.S1_at
LesAffx.54282.1.S1_at
Les.1260.1.S1_at
Les.3185.1.A1_at
LesAffx.33224.1.S1_at
LesAffx.26370.1.S1_at
Les.3323.1.S1_at
LesAffx.32840.1.S1_at
Les.2974.1.A1_at
Les.2943.1.S1_at
Les.5844.1.S1_at
Les.2993.3.S1_at
Les.182.1.S1_at
Les.1712.1.A1_at
LesAffx.70930.1.S1_at
Les.3086.3.S1_a_at
LesAffx.31317.2.S1_at
Les.2826.2.A1_at
Les.3057.1.S1_at
Les.4309.1.S1_at
LesAffx.13683.1.S1_at
Les.5848.1.A1_at
Les.2811.1.S1_at
Les.4860.1.S1_at
Les.594.1.S1_at
Les.5734.1.S1_at
Les.5382.1.S1_at
Les.5540.1.S1_at
Les.5495.1.S1_at
Les.5372.1.S1_at
Les.3311.1.S1_at
Les.5159.1.S1_at
LesAffx.71220.1.S1_at
Les.5275.1.S1_at
Les.4548.1.S1_at
Les.5942.1.S1_at
LesAffx.51268.1.S1_at
Les.199.2.S1_at
Les.333.2.S1_at
LesAffx.26051.1.S1_at
Les.4014.1.S1_at
LesAffx.8373.1.S1_at
Les.3064.1.S1_at
Les.2540.3.S1_at
Les.1620.1.S1_at
Les.5825.1.S1_at
LesAffx.71495.1.S1_at
Les.5753.1.S1_at
Les.3751.1.S1_at
Les.68.2.S1_a_at
LesAffx.55859.2.S1_at
Les.4390.1.A1_at
Les.2969.1.S1_at
LesAffx.67948.1.S1_s_at
Les.5588.1.S1_at
Les.4790.1.S1_at
LesAffx.51641.1.S1_at
Les.1654.1.A1_at
Les.2602.2.S1_at
Les.3431.2.S1_at
Les.4242.2.S1_at
LesAffx.42561.1.S1_at
Les.4979.1.S1_at
Les.5292.1.S1_at
Les.243.1.S1_at
Les.2217.1.A1_at
Les.5443.1.S1_at
Les.3390.1.S1_at
Les.5720.1.S1_at
Les.5548.1.S1_at
LesAffx.23969.1.A1_at
Les.5145.1.S1_at
Les.371.1.A1_at
Les.2369.1.S1_at
LesAffx.43198.1.S1_at
Les.5661.1.S1_at
LesAffx.54771.1.S1_at
Les.1207.3.S1_at
Les.47.1.S1_at
Les.3117.1.S1_at
Les.5800.1.S1_at
Les.4228.1.A1_at
LesAffx.65091.1.S1_at
Les.4427.2.S1_at
Les.4271.1.S1_at
LesAffx.51400.1.S1_at
Les.5058.1.S1_at
Les.58.1.S1_at
LesAffx.59648.1.S1_at
Les.3974.1.A1_at
Les.4928.1.S1_at
Les.4638.1.S1_at
LesAffx.58082.1.S1_at
LesAffx.25483.1.S1_at
LesAffx.45864.1.S1_at
Les.5381.1.S1_at
Les.2914.1.S1_at
Les.3078.1.S1_at
LesAffx.16595.1.S1_at
LesAffx.32477.1.S1_at
Les.2229.1.S1_at
Les.5550.1.S1_at
Les.1465.1.S1_at
Les.3150.1.S1_at
Les.97.1.S1_at
Les.4846.1.S1_at
Les.3014.1.S1_at
Les.793.1.S1_s_at
Les.1113.1.A1_at
LesAffx.39696.1.S1_at
LesAffx.60643.1.S1_at
Les.5619.1.S1_at
LesAffx.5395.1.S1_at
LesAffx.69583.1.S1_at
Les.1990.1.S1_at
Les.4828.1.S1_at
Les.5922.1.S1_at
Les.5717.1.S1_at
Les.4826.1.S1_at
LesAffx.894.1.S1_at
Les.5128.1.S1_at
Les.5791.1.S1_at
LesAffx.65636.1.S1_at
Les.2897.1.S1_at
Les.1415.1.S1_at
LesAffx.2471.1.S1_at
Les.5705.1.S1_at
Les.4437.1.S1_at
Les.5818.1.S1_at
LesAffx.71464.1.S1_at
LesAffx.49844.1.S1_at
LesAffx.13428.1.S1_at
Les.4001.1.S1_at
LesAffx.58478.2.S1_at
Les.3671.1.S1_at
LesAffx.32680.1.S1_at
Les.1871.1.S1_at
Les.5538.1.S1_at
LesAffx.7053.1.A1_at
Les.4689.1.S1_at
Les.2589.1.S1_at
LesAffx.60006.1.S1_at
Les.3535.1.S1_at
Les.2656.2.S1_at
Les.5254.1.S1_a_at
Les.3093.2.S1_at
Les.5129.1.S1_at
Les.3410.1.S1_at
Les.4242.1.A1_at
LesAffx.55489.2.S1_at
LesAffx.5130.2.S1_at
Les.2247.2.S1_at
LesAffx.16313.1.S1_at
LesAffx.37588.1.S1_at
Les.2478.1.S1_a_at
Les.3204.1.S1_at
LesAffx.53811.2.S1_at
Les.5106.1.S1_at
Les.5364.1.A1_at
Les.5612.1.S1_at
LesAffx.63705.2.S1_at
Les.3403.3.A1_at
Les.5514.1.S1_at
Les.2308.3.A1_at
LesAffx.58097.1.S1_at
LesAffx.65207.2.S1_at
Les.1703.1.S1_at
Les.2029.1.A1_at
LesAffx.51549.1.A1_at
Les.5746.1.S1_at
Les.5670.1.S1_at
Les.3715.1.S1_at
Les.2013.1.A1_at
Les.5456.1.S1_at
Les.4623.1.S1_at
LesAffx.70593.1.S1_at
LesAffx.67129.1.S1_at
Les.464.1.A1_at
Les.4786.1.S1_at
Les.5319.1.S1_at
Les.1619.3.S1_at
Les.386.1.A1_at
Les.5142.1.S1_at
Les.145.1.S1_at
Les.5531.1.S1_at
Les.4973.1.S1_at
Les.2033.1.A1_at
LesAffx.10520.1.S1_at
LesAffx.1883.1.S1_at
LesAffx.70949.1.S1_at
LesAffx.41966.1.S1_at
LesAffx.67047.1.S1_at
Les.5457.1.S1_at
LesAffx.68854.1.S1_at
Les.4885.1.S1_at
Les.2165.1.S1_at
Les.5807.1.S1_at
Les.4138.1.S1_at
Les.4513.1.S1_at
Les.4675.1.S1_at
Les.5885.1.A1_at
Les.5513.1.S1_at
Les.4351.1.S1_at
Les.3206.2.S1_a_at
Les.3515.1.S1_at
LesAffx.39406.1.S1_at
LesAffx.63980.1.S1_at
LesAffx.9508.1.S1_at
Les.4650.1.S1_at
Les.2988.3.S1_at
LesAffx.51549.1.S1_at
Les.2856.2.A1_at
LesAffx.42421.1.S1_at
Les.280.1.S1_at
LesAffx.65695.1.S1_at
Les.5212.1.S1_at
LesAffx.17138.1.A1_at
Les.3403.2.S1_at
Les.2247.1.A1_at
LesAffx.39212.1.S1_at
LesAffx.67669.1.S1_at
Les.3351.2.S1_at
Les.1889.1.A1_at
Les.3121.2.A1_at
LesAffx.14638.1.S1_at
LesAffx.21820.1.S1_at
Les.3430.1.S1_at
Les.4935.1.S1_at
Les.240.1.S1_at
Les.3958.1.S1_at
Les.3570.1.S1_at
Les.4713.1.S1_at
LesAffx.64518.1.S1_at
Les.256.1.S1_s_at
LesAffx.50448.2.S1_at
Les.3546.1.S1_at
Les.5760.1.S1_at
Les.4276.1.S1_at
LesAffx.58244.1.S1_at
LesAffx.25436.1.S1_at
Les.3084.1.S1_at
Les.4335.1.S1_at
Les.4598.1.S1_at
Les.3217.1.S1_s_at
LesAffx.52960.1.S1_at
Les.2478.1.S1_at
Les.3516.1.S1_at
Les.4796.1.S1_at
Les.1343.1.A1_at
LesAffx.71372.1.S1_at
Les.4262.1.S1_at
Les.1638.1.S1_at
Les.1434.2.A1_at
Les.3139.1.S1_at
LesAffx.40008.1.S1_at
Les.3979.1.S1_at
Les.775.1.S1_at
LesAffx.44766.1.S1_at
LesAffx.27262.1.S1_a_at
Les.1567.1.A1_at
LesAffx.55662.1.S1_at
Les.4008.1.S1_a_at
Les.4814.1.S1_at
Les.839.1.S1_at
Les.3140.1.S1_at
LesAffx.66676.1.S1_at
Les.5362.1.S1_at
LesAffx.31482.1.S1_at
Les.957.1.A1_at
Les.1167.1.A1_at
LesAffx.54595.1.S1_at
Les.4855.1.S1_at
LesAffx.57669.1.S1_at
LesAffx.60586.1.S1_at
Les.5700.1.S1_at
Les.5391.1.S1_at
Les.5217.1.S1_at
Les.2297.1.S1_at
Les.4916.1.S1_at
LesAffx.71493.2.S1_at
Les.2765.3.S1_a_at
Les.175.1.S1_at
Les.2508.2.S1_at
LesAffx.64234.2.S1_at
LesAffx.55055.1.S1_at
Les.5260.1.S1_at
LesAffx.9007.1.S1_at
LesAffx.51420.1.S1_at
Les.3075.2.S1_at
Les.1111.1.A1_at
LesAffx.46136.1.S1_at
Les.2543.1.A1_at
Les.4724.1.S1_at
Les.4897.1.S1_at
Les.1885.1.S1_at
Les.943.1.A1_at
LesAffx.60693.1.S1_at
LesAffx.48652.1.S1_at
Les.5658.1.S1_at
Les.5411.1.S1_at
Les.4865.1.S1_at
Les.5151.1.S1_at
LesAffx.62189.1.S1_at
Les.4663.1.S1_at
Les.2502.3.A1_a_at
Les.5454.1.S1_at
Les.5499.1.S1_at
LesAffx.60722.1.S1_at
Les.4499.1.S1_at
Les.3407.1.A1_at
Les.5346.1.S1_at
Les.1851.1.A1_at
Les.5067.1.S1_at
LesAffx.5010.2.S1_at
Les.3431.1.S1_at
LesAffx.58583.1.S1_a_at
Les.4740.1.S1_at
Les.3260.3.A1_at
Les.551.1.A1_at
LesAffx.64458.1.S1_at
LesAffx.36062.1.S1_at
LesAffx.26801.1.S1_at
Les.5427.1.S1_at
Les.1570.1.S1_at
Les.5007.1.S1_at
LesAffx.69349.2.S1_at
Les.2329.1.A1_at
Les.5222.1.S1_at
Les.1032.3.S1_at
LesAffx.57198.1.S1_at
Les.5196.1.S1_at
Les.4857.1.S1_a_at
Les.255.2.S1_at
Les.1286.1.S1_at
Les.5077.1.S1_at
Les.5459.1.S1_at
Les.1141.1.S1_at
Les.4741.1.S1_at
Les.3308.1.S1_at
Les.3639.1.S1_at
Les.5295.1.S1_at
LesAffx.31836.1.S1_at
Les.3100.1.S1_at
LesAffx.48565.1.S1_at
Les.8.1.S1_at
Les.2822.3.S1_at
Les.5188.1.S1_at
Les.5739.1.S1_at
Les.2380.1.A1_at
LesAffx.52329.1.S1_at
Les.2227.1.A1_at
Les.2520.1.A1_at
LesAffx.62742.1.S1_at
Les.1421.1.A1_at
LesAffx.46142.1.S1_at
Les.1046.1.S1_at
Les.2512.2.S1_at
Les.4248.2.S1_at
LesAffx.70063.1.S1_at
Les.4753.1.S1_at
Les.907.1.A1_at
Les.5423.1.S1_at
Les.3523.1.S1_at
Les.5596.1.S1_at
Les.3022.2.S1_at
LesAffx.41391.1.S1_at
Les.1413.1.A1_at
Les.4466.1.S1_at
Les.5511.1.S1_at
Les.3131.1.S1_at
Les.255.1.A1_at
Les.5397.1.S1_at
LesAffx.37769.1.S1_at
LesAffx.65198.1.S1_at
Les.1858.1.S1_at
Les.2645.2.S1_at
LesAffx.66671.1.S1_at
Les.87.1.S1_a_at
Les.3114.1.S1_at
Les.2774.1.A1_at
LesAffx.164.1.A1_at
LesAffx.51352.1.S1_at
Les.5421.1.S1_at
LesAffx.69183.1.S1_at
Les.4397.2.A1_at
LesAffx.36895.1.S1_at
Les.5226.1.S1_at
LesAffx.67505.1.S1_at
LesAffx.32723.1.S1_at
LesAffx.14903.1.S1_at
LesAffx.69325.1.S1_at
LesAffx.71503.1.S1_at
Les.1226.1.S1_at
Les.393.1.S1_at
Les.1182.1.S1_at
Les.4679.1.S1_at
LesAffx.52241.1.A1_at
LesAffx.2135.3.S1_at
LesAffx.71551.2.S1_at
Les.2664.1.A1_at
Les.652.1.S1_at
LesAffx.57549.1.S1_at
Les.5855.1.S1_at
Les.5202.1.S1_at
LesAffx.41333.2.S1_at
LesAffx.53629.1.S1_at
Les.4643.1.S1_at
Les.649.1.S1_at
Les.5361.1.S1_at
Les.5718.1.S1_at
Les.3010.1.S1_at
LesAffx.70033.1.S1_at
LesAffx.55233.1.S1_at
LesAffx.51279.1.S1_at
Les.2546.2.S1_at
LesAffx.49513.1.S1_at
Les.33.1.S1_at
LesAffx.60391.1.S1_at
Les.1555.1.A1_at
Les.5950.1.S1_a_at
LesAffx.37853.1.S1_at
Les.5201.1.S1_at
Les.4653.1.S1_at
LesAffx.62783.1.S1_at
Les.5153.1.S1_at
Les.1433.1.S1_at
Les.5743.1.S1_at
LesAffx.57303.1.S1_at
Les.1511.2.S1_at
Les.3318.1.A1_at
Les.1792.1.S1_at
Les.1619.1.S1_at
Les.3320.1.A1_at
Les.1275.1.A1_at
Les.4450.1.S1_at
Les.4574.1.S1_at
LesAffx.24293.1.S1_at
Les.5281.1.S1_at
LesAffx.51081.2.S1_at
LesAffx.44609.1.S1_at
LesAffx.67610.1.S1_at
Les.1250.2.S1_at
LesAffx.68265.2.S1_at
Les.4386.2.S1_at
Les.2992.1.S1_a_at
LesAffx.56589.2.S1_at
Les.187.1.S1_at
Les.1875.1.S1_at
Les.5771.1.S1_at
Les.5573.1.S1_at
LesAffx.62411.1.S1_at
Les.246.1.S1_at
LesAffx.62276.1.S1_at
Les.2734.2.S1_at
Les.2338.1.S1_at
Les.3029.1.S1_at
Les.4437.2.S1_at
Les.1506.1.S1_at
LesAffx.22491.2.S1_at
Les.5626.1.S1_at
Les.5620.1.S1_at
Les.2085.1.A1_at
LesAffx.65433.1.S1_at
Les.5186.1.S1_at
LesAffx.39915.1.S1_at
Les.3776.1.S1_at
Les.3380.1.S1_at
Les.1898.1.S1_at
Les.4299.1.S1_at
LesAffx.13805.1.S1_at
Les.2753.1.S1_at
LesAffx.64239.1.S1_at
Les.5780.1.S1_at
LesAffx.8142.1.S1_at
Les.4589.1.S1_at
LesAffx.66115.1.S1_at
LesAffx.98.2.S1_at
Les.4586.1.S1_at
LesAffx.25588.1.S1_s_at
Les.219.1.S1_at
Les.581.1.A1_at
Les.1249.1.S1_at
Les.198.1.S1_s_at
LesAffx.67113.1.S1_at
Les.2594.1.S1_at
Les.3252.2.S1_at
Les.2409.1.S1_at
Les.4851.1.S1_at
LesAffx.14058.1.S1_at
Les.3986.1.S1_at
Les.4536.1.S1_at
Les.5373.1.S1_at
Les.2768.2.A1_at
Les.3154.1.A1_at
Les.3409.1.A1_at
Les.4838.1.S1_at
Les.5432.1.S1_at
LesAffx.29757.2.S1_at
LesAffx.1406.1.S1_s_at
LesAffx.58084.1.S1_at
Les.1441.1.S1_at
Les.5254.1.S1_at
Les.153.1.A1_at
Les.2659.1.S1_at
LesAffx.38041.1.S1_at
Les.56.1.S1_at
Les.4225.1.S1_at
Les.2857.1.S1_at
Les.3149.3.S1_at
Les.3346.1.S1_at
LesAffx.894.2.S1_at
Les.3967.1.S1_at
Les.507.2.A1_at
Les.5284.1.S1_at
LesAffx.2298.1.S1_at
Les.5615.1.S1_at
Les.2605.1.A1_at
LesAffx.269.2.S1_at
Les.4520.1.S1_at
LesAffx.22688.1.S1_at
Les.4858.1.S1_at
LesAffx.61869.1.S1_at
Les.4613.1.S1_at
LesAffx.25627.1.S1_at
LesAffx.18117.1.S1_at
Les.4203.1.A1_at
LesAffx.11665.1.S1_at
LesAffx.70150.2.S1_at
LesAffx.19952.1.S1_at
Les.3247.1.S1_at
LesAffx.34600.1.S1_at
Les.1528.2.S1_at
LesAffx.3555.1.A1_at
Les.1847.1.A1_at
Les.4558.1.S1_at
Les.2943.2.S1_at
Les.4376.1.S1_at
LesAffx.65689.1.S1_at
LesAffx.68763.1.S1_at
Les.29.1.S1_at
Les.312.1.A1_at
LesAffx.5435.1.S1_at
LesAffx.68277.1.S1_at
LesAffx.65158.1.S1_at
Les.5816.1.S1_at
Les.2815.1.S1_at
Les.4004.1.S1_a_at
Les.1238.2.A1_at
Les.3624.1.S1_at
Les.5606.1.S1_at
LesAffx.65306.1.S1_at
Les.410.1.A1_at
Les.1237.1.A1_at
Les.5200.1.S1_at
Les.922.1.S1_at
LesAffx.1105.1.S1_at
LesAffx.60762.1.S1_at
Les.5637.1.S1_at
LesAffx.18860.1.S1_at
LesAffx.53650.1.S1_at
LesAffx.64525.1.A1_at
Les.2167.1.S1_at
Les.4318.1.S1_at
LesAffx.1084.1.S1_at
LesAffx.5912.1.S1_at
LesAffx.55283.1.S1_at
LesAffx.61402.1.S1_at
Les.3724.1.S1_at
Les.2743.1.S1_at
LesAffx.62755.1.S1_at
Les.72.1.S1_at
LesAffx.62935.1.S1_at
LesAffx.3580.1.S1_at
LesAffx.11828.1.S1_at
Les.4517.3.S1_at
LesAffx.43420.1.S1_at
LesAffx.7602.1.S1_at
Les.4268.1.S1_at
Les.5798.1.S1_at
Les.5460.1.S1_at
LesAffx.64546.1.S1_at
Les.3185.3.S1_at
Les.3050.1.S1_at
Les.4696.1.S1_at
Les.2873.2.S1_at
Les.5804.1.S1_at
Les.2416.1.S1_at
LesAffx.5309.1.S1_at
LesAffx.66156.1.S1_at
LesAffx.16288.1.S1_at
Les.3493.1.S1_at
LesAffx.54355.2.S1_at
LesAffx.40940.1.S1_at
Les.5431.1.S1_at
Les.3623.1.S1_at
LesAffx.9393.1.S1_at
LesAffx.62906.1.S1_at
LesAffx.53904.1.S1_at
Les.3260.1.S1_at
Les.167.1.S1_at
Les.3007.1.S1_at
LesAffx.1001.1.S1_at
Les.5687.1.S1_at
Les.4635.1.S1_at
Les.5947.1.S1_at
LesAffx.57289.1.S1_at
Les.4062.1.S1_at
LesAffx.66459.1.S1_at
LesAffx.46903.1.S1_at
Les.2331.1.A1_at
Les.3472.1.S1_at
Les.5064.1.S1_at
Les.4312.3.S1_at
LesAffx.412.1.S1_at
Les.782.1.S1_at
Les.5420.1.S1_at
LesAffx.69931.1.S1_at
LesAffx.62785.1.S1_at
Les.846.1.S1_at
Les.3287.1.S1_at
Les.3572.1.S1_at
LesAffx.68493.1.S1_at
Les.3007.2.S1_at
Les.61.1.S1_at
Les.128.1.S1_at
Les.4794.1.S1_at
Les.5288.1.S1_at
Les.5639.1.S1_at
Les.1195.1.A1_at
LesAffx.53629.3.S1_at
Les.4893.1.S1_at
LesAffx.62356.1.S1_at
Les.740.1.A1_at
Les.5115.1.S1_at
LesAffx.39178.1.S1_at
LesAffx.5917.1.S1_at
Les.283.1.S1_at
LesAffx.24128.1.S1_at
Les.5826.1.S1_at
LesAffx.70426.1.S1_at
Les.379.1.S1_at
LesAffx.50170.1.S1_at
Les.2545.1.S1_at
LesAffx.61012.2.S1_at
Les.2734.3.S1_at
Les.3698.1.S1_at
LesAffx.34363.1.S1_at
Les.5162.1.S1_at
LesAffx.3537.1.A1_at
LesAffx.71238.1.S1_at
Les.5810.1.S1_at
Les.3526.1.S1_a_at
Les.2719.2.S1_at
Les.3076.1.S1_at
Les.3067.3.S1_at
LesAffx.16268.1.S1_at
Les.5378.1.S1_at
LesAffx.63609.1.S1_at
Les.4235.2.S1_at
Les.561.1.A1_at
Les.1116.1.A1_at
LesAffx.49209.1.S1_at
LesAffx.61749.1.S1_at
LesAffx.70590.1.S1_at
Les.1532.3.S1_s_at
LesAffx.70234.1.S1_at
LesAffx.61175.1.S1_at
Les.4025.1.S1_at
LesAffx.67474.1.S1_at
LesAffx.29378.1.S1_at
Les.314.1.A1_at
Les.263.1.S1_at
Les.4808.1.S1_at
LesAffx.50165.1.S1_at
Les.5819.1.S1_at
Les.3289.1.S1_at
Les.34.1.S1_at
Les.146.1.S1_at
Les.2561.2.A1_at
Les.1186.1.A1_at
Les.3190.2.S1_at
Les.5558.1.S1_at
Les.1250.1.S1_at
Les.3820.1.S1_at
Les.3869.1.S1_at
LesAffx.50687.1.S1_at
Les.3538.1.S1_at
Les.2765.3.S1_at
Les.4003.1.S1_at
LesAffx.44528.1.S1_at
Les.4633.1.S1_at
LesAffx.53501.1.S1_at
Les.3929.1.S1_at
LesAffx.53061.1.S1_at
Les.3512.1.S1_at
LesAffx.58786.1.S1_at
LesAffx.64223.1.S1_at
LesAffx.33607.1.S1_s_at
LesAffx.67937.1.S1_at
Les.1831.1.S1_at
LesAffx.55570.1.S1_at
LesAffx.28554.1.S1_at
LesAffx.43373.1.S1_at
LesAffx.61897.2.S1_at
Les.1809.1.S1_at
LesAffx.44265.1.S1_at
LesAffx.24167.1.S1_at
LesAffx.3244.2.S1_at
LesAffx.61012.1.S1_at
Les.2934.3.A1_at
Les.4983.1.S1_at
Les.2989.1.S1_at
Les.4074.1.S1_at
Les.1717.1.A1_at
LesAffx.58561.1.S1_at
LesAffx.53629.2.S1_at
LesAffx.68391.1.S1_at
LesAffx.63693.1.S1_at
Les.5748.1.S1_at
LesAffx.60146.2.S1_at
LesAffx.163.1.S1_at
Les.5496.1.S1_at
Les.1748.1.A1_at
Les.3382.1.A1_at
Les.5534.1.S1_at
LesAffx.4116.1.S1_at
Les.2479.2.S1_at
LesAffx.71188.2.S1_at
Les.2583.1.S1_at
LesAffx.70407.1.S1_at
Les.5721.1.S1_at
Les.4373.1.S1_at
Les.4688.1.S1_at
Les.5017.1.A1_at
LesAffx.19286.1.S1_at
LesAffx.68956.1.S1_at
LesAffx.3797.1.S1_at
Les.1759.1.A1_at
Les.1324.1.S1_at
LesAffx.69795.1.S1_at
Les.4277.1.A1_at
Les.3097.2.S1_at
LesAffx.32595.1.S1_at
Les.4836.1.S1_at
Les.2040.1.A1_at
Les.2182.1.A1_at
LesAffx.10444.1.S1_at
Les.1691.1.S1_at
LesAffx.24206.1.S1_at
Les.4223.1.S1_at
Les.2076.1.S1_at
LesAffx.52595.1.S1_at
Les.1924.1.S1_at
Les.3324.1.S1_at
LesAffx.50814.1.S1_at
LesAffx.55859.3.S1_at
Les.98.1.S1_at
Les.4993.1.S1_at
Les.4787.1.S1_at
Les.3508.1.S1_at
Les.5158.1.S1_at
Les.1022.1.A1_at
LesAffx.68924.1.S1_at
Les.2135.3.S1_at
LesAffx.46937.1.S1_at
LesAffx.66001.1.S1_at
LesAffx.36944.1.S1_at
LesAffx.16710.1.S1_at
LesAffx.59648.1.S1_a_at
Les.1787.1.A1_at
Les.4723.1.S1_at
Les.2377.2.A1_at
LesAffx.64369.1.S1_at
LesAffx.58583.1.S1_at
LesAffx.61607.1.S1_at
Les.5047.1.S1_at
LesAffx.25337.2.S1_at
LesAffx.70036.1.S1_at
Les.1882.1.A1_at
Les.20.1.S1_at
LesAffx.1064.2.S1_at
LesAffx.25133.1.S1_at
LesAffx.10095.1.A1_at
Les.1733.1.A1_at
Les.3681.1.S1_at
Les.5662.1.S1_at
LesAffx.12576.1.S1_at
Les.5574.1.S1_at
LesAffx.70921.1.S1_at
Les.3417.1.S1_at
Les.1715.1.A1_at
Les.1819.1.A1_at
Les.5318.1.S1_at
Les.628.2.S1_at
Les.3276.1.A1_at
Les.5365.1.S1_at
LesAffx.46243.1.S1_at
LesAffx.68320.1.S1_at
Les.5021.1.S1_at
Les.5289.1.S1_at
Les.22.1.S1_at
Les.3009.2.S1_at
Les.2333.1.S1_at
LesAffx.56638.1.S1_at
LesAffx.22413.1.S1_at
Les.62.1.S1_at
LesAffx.19333.1.S1_at
Les.1972.1.S1_at
Les.738.1.S1_at
LesAffx.55861.1.S1_at
Les.444.1.S1_at
Les.2821.1.S1_at
Les.1360.2.A1_at
LesAffx.67368.1.S1_at
Les.2649.1.S1_at
LesAffx.30949.1.S1_at
Les.5282.1.S1_at
Les.611.1.S1_at
LesAffx.17924.1.S1_at
LesAffx.10313.1.A1_at
LesAffx.71058.2.S1_at
LesAffx.24958.1.S1_at
Les.5308.1.S1_at
LesAffx.61682.1.S1_at
Les.968.1.S1_at
Les.5323.1.S1_at
LesAffx.71058.1.S1_at
Les.2938.3.A1_at
Les.2856.1.S1_at
Les.172.2.S1_a_at
LesAffx.68265.1.S1_at
LesAffx.47070.1.S1_at
Les.5710.1.S1_at
Les.2490.1.S1_at
Les.941.1.A1_at
Les.5648.1.S1_at
LesAffx.25864.1.S1_at
Les.4386.1.S1_at
LesAffx.10299.1.S1_at
LesAffx.10858.2.S1_at
Les.5714.1.S1_at
LesAffx.60643.2.S1_at
Les.5311.1.S1_at
Les.1426.1.S1_at
Les.3170.1.A1_at
LesAffx.5010.1.S1_at
Les.5189.1.S1_at
LesAffx.46734.1.A1_at
Les.1018.1.A1_at
Les.3345.1.S1_at
LesAffx.70216.1.S1_at
Les.822.2.A1_at
Les.4760.1.S1_at
Les.1732.1.S1_at
Les.5048.1.S1_at
LesAffx.53811.1.S1_at
LesAffx.59076.1.S1_at
Les.5344.1.S1_at
Les.2938.2.S1_at
Les.4083.1.S1_at
Les.5013.1.S1_at
LesAffx.3110.1.S1_at
Les.4593.1.S1_at
Les.1498.1.S1_at
LesAffx.70016.1.S1_at
LesAffx.62832.2.S1_at
LesAffx.63412.1.S1_at
LesAffx.69815.1.S1_at
LesAffx.51438.1.S1_at
LesAffx.71188.1.S1_at
LesAffx.1380.1.S1_at
LesAffx.39385.1.S1_at
LesAffx.3388.1.S1_at
Les.4648.1.S1_at
LesAffx.55639.1.S1_at
LesAffx.25786.1.S1_at
Les.797.1.S1_at
LesAffx.54573.1.S1_at
LesAffx.68776.1.S1_at
Les.3373.1.S1_at
Les.2257.1.A1_at
LesAffx.67887.1.S1_at
Les.438.1.S1_at
Les.5190.1.S1_at
Les.2930.1.A1_at
Les.1819.1.A1_a_at
Les.1744.1.S1_at
LesAffx.10974.1.S1_at
Les.5625.1.S1_at
LesAffx.55859.1.S1_at
Les.5025.1.S1_at
Les.288.1.S1_at
Les.5867.1.S1_at
Les.5941.1.A1_at
LesAffx.11284.1.S1_at
LesAffx.70067.1.S1_at
Les.5827.1.S1_at
LesAffx.25827.1.S1_at
LesAffx.7052.1.S1_at
Les.1444.1.S1_at
Les.2414.2.S1_at
Les.5787.1.S1_at
Les.581.2.S1_at
Les.5000.1.S1_at
Les.2513.1.S1_at
LesAffx.44354.1.S1_at
Les.4328.1.S1_at
LesAffx.71255.1.S1_at
Les.5104.1.S1_at
LesAffx.58307.1.S1_at
LesAffx.67264.1.S1_at
Les.4636.1.S1_at
Les.788.1.A1_at
Les.2285.1.A1_at
LesAffx.57999.1.S1_at
LesAffx.39240.1.S1_at
Les.5880.1.S1_at
Les.2002.2.S1_at
Les.4476.1.S1_at
Les.4736.1.S1_at
LesAffx.65757.1.S1_at
Les.5814.1.S1_at
LesAffx.47140.1.S1_at
Les.5680.1.S1_at
Les.3151.1.S1_at
Les.5885.3.S1_at
Les.5080.1.S1_at
Les.3959.1.S1_at
LesAffx.62832.1.S1_at
Les.4470.1.S1_at
Les.3571.1.S1_at
Les.1416.1.A1_at
LesAffx.35389.1.S1_at
Les.3170.2.S1_at
LesAffx.39771.2.S1_at
LesAffx.47024.1.S1_at
Les.3609.1.S1_at
Les.5240.1.S1_at
Les.5566.1.S1_at
Les.4731.1.S1_at
LesAffx.58019.1.S1_at
LesAffx.17663.2.A1_at
LesAffx.33190.1.A1_at
LesAffx.30972.1.S1_at
Les.5379.1.S1_at
LesAffx.5977.1.S1_at
LesAffx.49542.1.S1_at
Les.2860.1.S1_at
Les.5885.2.S1_at
Les.3202.1.S1_at
LesAffx.3592.1.A1_at
Les.2775.2.S1_at
LesAffx.67147.1.S1_at
Les.59.1.S1_at
LesAffx.68787.1.S1_at
Les.733.1.S1_at
LesAffx.53784.1.S1_at
Les.2203.1.S1_at
Les.3038.2.A1_at
LesAffx.49530.1.S1_at
Les.3971.2.S1_a_at
LesAffx.70722.1.S1_at
LesAffx.71117.1.S1_at
Les.184.1.S1_at
LesAffx.56840.1.S1_at
Les.3540.1.S1_at
Les.4958.1.S1_at
LesAffx.42797.1.S1_at
Les.3026.3.A1_at
Les.4379.1.S1_at
LesAffx.10495.1.S1_at
LesAffx.2889.3.S1_at
Les.3503.1.S1_at
Les.546.1.A1_at
LesAffx.3501.1.S1_at
Les.4654.1.S1_at
LesAffx.5957.1.S1_at
Les.53.1.S1_at
Les.5776.1.S1_at
LesAffx.38507.1.S1_at
LesAffx.6024.1.S1_at
LesAffx.61614.1.S1_at
Les.250.1.S1_at
LesAffx.63216.1.S1_at
LesAffx.16165.1.S1_at
Les.4228.3.S1_at
Les.4995.1.S1_at
LesAffx.12958.1.S1_at
Les.4336.3.S1_at
Les.4491.1.S1_at
Les.5570.1.S1_at
Les.4704.1.S1_at
LesAffx.67499.1.S1_at
LesAffx.8038.1.S1_at
Les.5439.1.S1_at
LesAffx.71150.1.S1_at
Les.4925.1.S1_at
Les.2721.3.A1_at
Les.4539.2.S1_at
Les.2644.2.S1_at
LesAffx.22735.1.A1_at
LesAffx.2889.4.S1_at
Les.4410.1.A1_at
LesAffx.16442.1.A1_at
Les.2264.1.S1_at
LesAffx.70393.2.S1_at
LesAffx.67454.1.S1_at
Les.5786.1.S1_at
LesAffx.3110.2.S1_at
LesAffx.71228.1.S1_at
Les.1321.1.S1_at
Les.3267.3.A1_at
Les.5251.1.S1_at
LesAffx.58041.1.S1_at
Les.3046.1.S1_at
Les.3153.1.S1_at
Les.1311.1.A1_at
Les.344.1.A1_at
Les.4975.1.S1_at
Les.3344.1.A1_at
Les.857.1.S1_at
LesAffx.63706.1.S1_at
Les.4906.1.S1_at
Les.5103.1.S1_at
Les.1929.1.A1_at
Les.2009.1.S1_at
Les.3006.1.A1_at
LesAffx.33082.1.S1_at
Les.4288.1.S1_at
Les.3007.2.S1_a_at
Les.2733.1.S1_at
Les.1381.1.A1_at
Les.2616.1.A1_at
Les.4489.1.S1_s_at
Les.2255.1.S1_at
Les.2169.2.S1_at
LesAffx.71370.1.S1_at
LesAffx.2303.1.S1_at
LesAffx.17129.1.S1_at
Les.4102.1.S1_at
Les.1977.1.S1_at
LesAffx.68600.1.S1_at
LesAffx.13824.1.S1_at
Les.1320.1.A1_at
LesAffx.57438.1.S1_at
Les.5489.1.S1_at
Les.3348.1.S1_at
LesAffx.35173.1.S1_at
Les.5098.1.S1_at
LesAffx.33607.2.S1_s_at
Les.3344.2.S1_at
LesAffx.43329.1.S1_at
LesAffx.44528.1.A1_at
LesAffx.31317.15.S1_at
Les.4781.1.S1_at
LesAffx.43793.1.S1_at
Les.3530.1.S1_at
Les.5598.1.S1_at
Les.4844.1.S1_at
Les.1192.2.S1_at
Les.2522.1.S1_at
LesAffx.3244.1.S1_at
Les.4526.1.S1_at
LesAffx.49712.1.S1_at
LesAffx.35363.2.S1_at
Les.5475.1.S1_at
Les.2294.2.A1_at
Les.4300.1.A1_at
Les.2756.1.A1_at
LesAffx.52145.2.S1_at
LesAffx.30807.1.S1_at
LesAffx.3467.1.S1_at
Les.3973.1.S1_at
Les.2360.1.S1_at
Les.3276.3.S1_at
Les.3756.1.S1_a_at
Les.5224.1.S1_at
Les.3597.1.S1_at
Les.5685.1.S1_at
Les.1472.1.S1_at
LesAffx.66436.1.S1_at
Les.3017.1.A1_at
Les.4702.1.S1_at
Les.5640.1.A1_at
Les.3543.1.S1_at
Les.1081.1.S1_at
LesAffx.50408.1.S1_at
Les.5102.1.S1_at
LesAffx.51386.1.S1_at
Les.5735.1.S1_at
Les.2625.1.A1_at
Les.2974.2.S1_at
Les.4880.1.S1_at
Les.4809.1.S1_at
Les.4140.1.S1_at
LesAffx.9038.3.S1_at
Les.5939.1.S1_at
LesAffx.56130.1.S1_at
LesAffx.65060.1.A1_at
Les.2287.2.S1_at
Les.2720.1.A1_at
LesAffx.70446.1.S1_at
Les.2858.1.S1_at
LesAffx.1195.1.S1_at
Les.1464.2.A1_at
Les.2033.2.A1_at
LesAffx.30938.1.A1_at
LesAffx.48130.1.S1_at
Les.2986.1.S1_at
LesAffx.62121.1.S1_at
LesAffx.71494.1.S1_at
LesAffx.48930.1.S1_at
Les.2076.2.S1_at
Les.2980.1.S1_at
Les.3358.2.S1_at
Les.3730.1.S1_at
Les.2372.1.A1_at
Les.3154.2.S1_at
Les.165.1.S1_at
Les.5631.1.S1_at
LesAffx.17032.1.S1_at
Les.5322.1.S1_at
LesAffx.71654.1.S1_at
Les.5765.1.S1_at
LesAffx.59536.1.S1_at
Les.641.1.S1_at
Les.4848.1.S1_at
Les.1987.1.S1_at
LesAffx.9815.1.S1_at
Les.3099.1.S1_at
Les.7.1.S1_at
Les.3088.2.S1_at
Les.701.1.A1_at
Les.5877.1.S1_at
LesAffx.21803.1.S1_at
LesAffx.47351.1.S1_at
Les.649.2.A1_at
Les.2884.1.S1_at
Les.5019.1.S1_at
LesAffx.52169.1.S1_at
Les.5121.1.S1_at
Les.2261.1.A1_at
Les.2403.2.S1_at
Les.4518.3.A1_at
Les.720.1.A1_at
LesAffx.66335.1.S1_at
Les.1910.2.S1_at
LesAffx.65517.1.A1_at
Les.354.1.S1_at
Les.4397.1.S1_at
Les.4831.1.S1_at
LesAffx.48876.1.S1_at
LesAffx.34276.2.S1_at
LesAffx.68802.1.S1_at
LesAffx.49019.1.S1_at
LesAffx.18686.1.S1_at
LesAffx.15921.1.S1_at
LesAffx.60369.2.S1_at
LesAffx.71021.1.S1_at
LesAffx.42913.1.S1_at
Les.3660.1.S1_at
Les.4978.1.S1_at
LesAffx.46686.1.S1_at
Les.744.1.S1_at
Les.3499.1.S1_at
Les.5638.1.S1_at
LesAffx.39331.1.S1_at
LesAffx.18867.1.S1_at
Les.4681.1.S1_at
LesAffx.12783.1.S1_at
LesAffx.69239.1.S1_at
Les.5207.1.S1_at
Les.4496.1.S1_at
Les.5363.1.S1_at
LesAffx.42534.1.S1_at
LesAffx.63925.1.S1_at
LesAffx.70819.1.S1_at
Les.2721.2.S1_at
Les.1049.1.S1_at
Les.3006.2.S1_at
Les.3237.2.S1_at
Les.4799.1.S1_at
Les.3510.1.S1_at
Les.2942.2.S1_at
LesAffx.30937.1.S1_at
Les.1456.1.A1_at
Les.683.2.S1_at
LesAffx.61000.1.S1_at
Les.3170.2.S1_a_at
LesAffx.22026.1.S1_at
LesAffx.71530.1.S1_at
Les.2218.1.A1_at
Les.2169.1.S1_at
Les.5124.1.S1_at
LesAffx.48226.1.S1_at
LesAffx.1657.1.S1_at
LesAffx.67116.1.S1_at
LesAffx.3360.2.A1_at
LesAffx.65348.1.S1_at
Les.2587.1.A1_at
Les.4922.1.S1_at
Les.5410.1.S1_at
Les.1074.1.A1_at
LesAffx.286.3.S1_a_at
Les.3479.1.S1_at
LesAffx.64841.1.S1_at
LesAffx.59878.1.S1_at
Les.4706.1.S1_at
LesAffx.62847.2.S1_at
Les.1323.1.S1_at
Les.3090.1.S1_at
Les.5446.1.S1_at
Les.70.1.S1_at
LesAffx.15469.1.S1_at
Les.4517.2.S1_at
LesAffx.64104.1.S1_at
Les.3456.1.S1_at
Les.5192.1.S1_at
Les.5329.1.S1_at
LesAffx.62465.1.S1_at
Les.5122.1.S1_at
Les.5338.1.S1_at
Les.5555.1.S1_at
Les.4080.1.S1_at
Les.4443.1.A1_s_at
LesAffx.4763.3.S1_at
LesAffx.63172.1.S1_at
LesAffx.56.16.S1_at
Les.2287.1.S1_at
LesAffx.20450.1.S1_at
Les.4007.1.S1_at
Les.5509.1.S1_at
Les.3276.2.S1_at
Les.2957.2.S1_at
Les.854.1.A1_at
Les.4772.1.S1_at
LesAffx.71454.1.S1_at
Les.1902.1.A1_at
LesAffx.53035.1.S1_at
LesAffx.69957.1.S1_at
LesAffx.64285.1.S1_at
Les.3707.1.A1_at
LesAffx.51554.1.S1_at
Les.4139.1.S1_at
Les.1539.1.A1_at
Les.2024.2.S1_at
LesAffx.46509.1.A1_at
Les.159.1.S1_at
Les.319.1.A1_at
LesAffx.69601.2.S1_at
LesAffx.17522.1.S1_at
LesAffx.16966.1.A1_at
LesAffx.3360.2.S1_at
LesAffx.55883.1.S1_at
Les.4467.1.S1_at
Les.5559.1.S1_at
LesAffx.33459.1.S1_at
LesAffx.17663.1.S1_at
LesAffx.67541.1.S1_at
Les.2123.1.A1_at
Les.2866.1.A1_at
Les.3991.1.S1_at
Les.2572.2.S1_a_at
Les.4564.1.S1_at
Les.2033.3.S1_at
Les.3261.1.A1_at
Les.5.1.S1_a_at
LesAffx.69298.1.S1_at
LesAffx.20108.1.S1_at
Les.1422.1.S1_at
LesAffx.26970.1.S1_at
Les.1153.1.S1_at
Les.4259.1.S1_at
Les.1561.1.S1_at
Les.3216.2.S1_at
LesAffx.5911.1.S1_at
LesAffx.62577.1.S1_at
Les.259.2.S1_a_at
LesAffx.26129.1.S1_at
LesAffx.17345.1.S1_at
LesAffx.28195.1.S1_at
Les.3267.2.S1_at
Les.2044.1.A1_at
Les.467.1.S1_at
LesAffx.5583.1.S1_at
Les.165.2.S1_at
Les.4326.1.S1_at
Les.3350.1.S1_at
Les.654.1.A1_at
LesAffx.50480.1.S1_at
Les.5255.1.S1_at
Les.241.3.S1_at
LesAffx.45411.1.S1_at
LesAffx.13721.1.S1_at
LesAffx.46624.1.S1_at
Les.4941.1.S1_at
Les.5482.1.A1_at
Les.1609.2.A1_at
Les.4822.1.S1_at
Les.3740.1.S1_at
LesAffx.56547.3.A1_at
Les.1896.1.S1_at
Les.3101.3.A1_at
LesAffx.34276.1.S1_at
Les.1549.1.A1_at
Les.4522.1.S1_at
Les.2294.2.A1_a_at
Les.4439.1.S1_at
Les.3063.1.S1_at
Les.4087.1.S1_at
Les.3330.3.A1_at
LesAffx.57454.1.S1_at
LesAffx.34986.1.A1_at
LesAffx.1195.2.S1_at
LesAffx.30169.1.S1_at
LesAffx.49534.1.S1_at
Les.2523.1.A1_at
Les.626.2.S1_at
Les.4985.1.S1_at
Les.822.1.A1_at
Les.4986.1.S1_at
Les.3732.1.S1_at
Les.1394.1.A1_at
Les.5790.1.S1_at
Les.2090.1.S1_at
Les.2924.1.S1_at
Les.406.1.A1_at
Les.3962.1.A1_at
Les.467.2.A1_at
Les.5081.1.S1_at
Les.3328.1.A1_at
Les.608.1.S1_at
Les.4272.1.A1_at
Les.2699.1.S1_at
Les.2270.1.S1_at
Les.2529.2.S1_at
Les.4018.1.S1_at
Les.3267.2.S1_a_at
Les.220.1.S1_at
Les.3471.1.S1_at
Les.244.2.S1_a_at
Les.5437.1.S1_at
Les.1879.1.A1_at
Les.2831.1.S1_at
Les.2513.3.A1_at
Les.1197.2.A1_at
Les.4684.1.S1_at
LesAffx.22863.1.S1_at
Les.169.1.A1_at
Les.1672.1.S1_at
LesAffx.70660.1.S1_at
LesAffx.68307.1.S1_at
Les.5536.1.S1_at
Les.1880.1.A1_at
Les.126.1.S1_at
Les.1424.1.S1_at
Les.3011.1.S1_at
LesAffx.70732.1.S1_at
Les.2959.1.S1_at
Les.5650.1.S1_at
LesAffx.38977.1.S1_at
Les.2024.1.A1_at
Les.4490.1.S1_at
Les.5702.1.S1_at
Les.1699.1.A1_at
Les.241.1.A1_at
Les.2501.1.S1_at
LesAffx.21854.1.S1_at
LesAffx.3502.1.S1_at
Les.2403.1.S1_at
LesAffx.69216.1.S1_at
Les.3483.1.S1_at
Les.5512.1.S1_at
Les.4315.1.S1_at
Les.2756.2.S1_at
Les.2453.1.S1_at
LesAffx.70097.1.S1_at
Les.4500.1.S1_at
Les.1925.2.S1_at
Les.4695.1.S1_at
Les.4462.1.S1_at
Les.3651.1.S1_at
Les.5954.1.S1_at
Les.4096.1.S1_at
Les.4360.1.S1_at
Les.4721.1.S1_at
Les.5283.1.S1_at
Les.487.1.A1_at
LesAffx.59895.1.S1_at
LesAffx.6614.2.S1_at
Les.867.1.S1_at
Les.4502.1.S1_at
Les.5870.1.S1_at
Les.49.1.S1_at
Les.4680.1.S1_at
Les.4615.1.S1_at
LesAffx.66175.1.S1_at
LesAffx.68459.2.S1_at
LesAffx.773.1.S1_at
Les.3153.2.A1_at
Les.3173.2.S1_at
LesAffx.71577.1.S1_a_at
Les.281.1.S1_at
Les.38.1.S1_at
Les.4608.1.S1_at
LesAffx.60369.1.S1_at
LesAffx.61753.1.S1_at
Les.228.1.S1_at
Les.3052.3.A1_at
Les.3601.1.S1_at
LesAffx.49488.1.S1_at
LesAffx.22420.1.S1_at
LesAffx.66981.1.S1_at
LesAffx.9815.1.A1_at
Les.1741.1.A1_at
LesAffx.70078.1.S1_at
Les.3383.1.S1_at
Les.2517.1.A1_at
Les.398.1.A1_at
Les.4372.1.S1_at
Les.3372.1.S1_at
Les.1721.2.S1_at
Les.3344.3.S1_at
Les.3266.3.S1_at
Les.4804.1.S1_at
LesAffx.71388.1.S1_at
LesAffx.18878.1.S1_at
Les.5679.1.S1_at
Les.4726.1.S1_at
Les.94.1.S1_at
LesAffx.55053.1.S1_at
Les.2313.2.A1_at
Les.5326.1.S1_at
Les.2626.1.S1_at
LesAffx.53591.1.S1_at
Les.836.2.S1_at
Les.2327.1.A1_at
LesAffx.37702.2.S1_at
Les.5185.1.S1_at
LesAffx.16472.1.S1_at
Les.2851.1.A1_at
Les.411.2.A1_at
LesAffx.67010.1.S1_at
Les.2957.1.A1_at
LesAffx.65895.1.S1_at
Les.1979.1.A1_at
LesAffx.71493.2.A1_at
LesAffx.37702.2.A1_at
LesAffx.30198.1.S1_at
Les.1501.1.A1_at
LesAffx.62131.1.S1_at
LesAffx.51420.1.A1_at
Les.4277.3.S1_at
Les.5812.1.S1_at
LesAffx.19094.1.S1_at
LesAffx.60530.1.S1_at
LesAffx.56797.2.S1_at
LesAffx.23332.2.S1_at
Les.3343.1.A1_at
Les.5105.1.S1_at
Les.3306.1.S1_at
Les.3650.1.S1_at
Les.67.1.S1_at
Les.3052.2.S1_at
Les.4021.1.A1_at
Les.477.1.S1_at
LesAffx.2638.2.S1_at
Les.975.1.S1_at
LesAffx.55197.1.S1_at
LesAffx.65568.1.S1_at
Les.2417.1.S1_at
Les.3268.1.S1_at
Les.4655.1.S1_at
LesAffx.15986.1.S1_at
Les.3555.1.S1_at
Les.2268.1.A1_at
LesAffx.5719.1.S1_at
Les.3415.1.S1_at
Les.414.1.S1_at
Les.745.1.A1_at
Les.4446.1.S1_at
Les.4727.1.S1_at
LesAffx.55735.1.S1_at
LesAffx.53821.1.S1_at
LesAffx.68419.1.S1_at
LesAffx.1233.1.S1_at
LesAffx.43379.1.S1_at
LesAffx.59106.1.S1_at
LesAffx.64675.1.S1_a_at
Les.2278.1.S1_at
Les.5012.1.S1_at
LesAffx.70928.1.S1_at
Les.3062.1.S1_at
LesAffx.5691.1.S1_at
LesAffx.19956.1.S1_at
Les.722.1.A1_at
Les.683.1.S1_at
LesAffx.61328.1.S1_at
LesAffx.67274.1.S1_at
Les.314.2.S1_at
Les.4233.1.S1_at
Les.3682.1.S1_at
Les.4379.2.S1_a_at
LesAffx.42701.1.S1_at
Les.3573.1.S1_at
LesAffx.59336.1.S1_at
LesAffx.6491.1.S1_at
Les.4345.4.A1_x_at
Les.2637.1.S1_at
Les.252.1.S1_at
LesAffx.62705.1.S1_at
Les.5671.1.S1_at
LesAffx.3336.1.S1_at
LesAffx.35363.1.S1_at
Les.3594.1.S1_at
Les.2768.1.S1_at
Les.344.2.S1_at
Les.2296.1.A1_at
Les.360.1.S1_at
Les.4686.1.S1_at
Les.626.3.S1_at
LesAffx.69023.1.S1_at
Les.1443.1.A1_at
Les.4528.1.S1_at
Les.4920.1.S1_at
Les.5366.1.S1_at
LesAffx.470.1.S1_at
Les.1793.1.A1_at
LesAffx.31904.2.S1_at
LesAffx.10176.1.S1_at
LesAffx.63609.2.S1_at
Les.105.1.S1_at
LesAffx.45975.1.S1_at
LesAffx.22811.1.S1_at
Les.3217.3.S1_s_at
Les.3216.1.S1_at
LesAffx.46726.1.S1_at
Les.4974.1.S1_at
Les.5210.1.S1_at
LesAffx.66714.1.S1_at
Les.1042.1.A1_at
LesAffx.55211.1.S1_s_at
Les.1562.1.S1_at
Les.4442.1.S1_s_at
Les.4461.1.S1_s_at
LesAffx.56637.1.S1_at
Les.3533.1.S1_at
LesAffx.58849.1.S1_at
Les.2377.1.S1_at
Les.3645.1.S1_at
LesAffx.62609.1.S1_at
Les.5523.1.S1_at
LesAffx.46734.1.S1_at
LesAffx.23510.1.S1_at
Les.5433.1.S1_at
Les.450.1.S1_at
LesAffx.29252.1.S1_at
LesAffx.23433.1.S1_at
Les.1929.3.S1_at
Les.5949.1.S1_at
Les.5147.1.S1_at
Les.1424.2.S1_at
LesAffx.56426.1.S1_at
Les.2747.2.S1_at
Les.4040.1.S1_at
LesAffx.54485.1.S1_at
Les.2123.2.S1_at
LesAffx.48829.1.S1_at
Les.5916.1.S1_at
Les.3712.1.S1_at
Les.3527.1.S1_at
Les.2623.1.A1_at
Les.1721.1.A1_at
Les.506.1.A1_at
LesAffx.5860.1.S1_at
LesAffx.57009.1.S1_at
Les.1081.3.A1_at
Les.4966.1.S1_at
LesAffx.38740.1.S1_at
Les.5221.1.S1_at
LesAffx.27409.1.S1_at
LesAffx.59277.2.S1_at
Les.4766.1.S1_at
Les.4870.1.S1_at
Les.3038.1.S1_at
LesAffx.59668.1.S1_at
Les.966.1.S1_at
Les.3481.1.S1_a_at
Les.766.1.A1_at
LesAffx.61034.1.S1_at
Les.3052.1.S1_at
Les.423.1.S1_at
Les.1495.1.S1_at
Les.5594.1.S1_at
Les.2930.2.S1_at
Les.85.1.S1_at
Les.2451.1.A1_at
LesAffx.62267.1.S1_at
LesAffx.70406.1.S1_at
Les.5494.1.S1_at
Les.3281.1.S1_at
LesAffx.2226.2.A1_at
Les.3072.3.S1_at
LesAffx.13593.1.S1_at
Les.5014.1.S1_at
Les.4345.4.A1_at
LesAffx.66165.1.S1_at
Les.3705.1.S1_at
Les.4300.3.S1_at
Les.3140.3.S1_at
Les.3620.1.S1_at
Les.1675.1.S1_at
Les.3035.1.A1_at
LesAffx.67427.1.S1_at
Les.3599.1.S1_at
LesAffx.64062.2.S1_at
LesAffx.846.2.S1_at
Les.2915.3.S1_at
Les.3500.1.S1_at
Les.5951.1.S1_at
Les.228.1.S1_a_at
Les.3318.3.S1_at
Les.2299.1.A1_at
Les.2747.1.S1_at
Les.3701.1.S1_at
Les.3210.2.A1_at
Les.3761.1.S1_at
Les.2544.1.A1_at
LesAffx.23937.1.S1_at
Les.5468.1.S1_at
Les.4488.1.S1_at
Les.4849.1.S1_at
Les.1287.2.S1_at
LesAffx.18067.1.S1_at
LesAffx.51318.1.A1_at
LesAffx.8808.2.S1_at
LesAffx.36474.1.S1_at
Les.836.2.S1_a_at
Les.4603.1.S1_at
Les.137.1.S1_at
Les.190.1.S1_at
Les.1802.1.A1_at
Les.4082.1.S1_at
LesAffx.344.6.S1_at
Les.394.1.A1_at
Les.2723.2.S1_at
Les.109.1.S1_at
LesAffx.66078.1.S1_at
Les.1798.1.S1_at
Les.1163.1.A1_at
LesAffx.60384.1.S1_at
LesAffx.60966.2.S1_at
Les.3303.1.S1_at
Les.1724.1.S1_at
Les.5824.1.S1_at
LesAffx.7.1.S1_at
LesAffx.5781.2.S1_at
Les.2817.1.S1_at
Les.3729.1.S1_at
Les.3127.1.S1_at
Les.3217.2.S1_at
LesAffx.295.1.S1_at
LesAffx.16645.1.S1_at
LesAffx.54355.1.S1_at
LesAffx.39466.1.S1_at
LesAffx.59062.1.S1_at
Les.1786.2.S1_at
Les.4657.1.S1_at
Les.1724.2.S1_at
LesAffx.43793.1.A1_at
LesAffx.59637.1.S1_at
LesAffx.6688.1.S1_at
Les.36.1.S1_at
Les.1997.3.A1_at
Les.113.1.S1_at
Les.32.1.S1_at
Les.2721.1.A1_at
Les.804.1.S1_at
Les.3833.1.S1_at
Les.482.1.S1_at
Les.4501.1.S1_at
Les.5493.1.S1_at
LesAffx.61589.1.S1_at
LesAffx.5491.1.A1_at
Les.868.1.A1_at
LesAffx.69645.1.S1_at
Les.3579.1.S1_at
Les.5027.1.S1_at
Les.3396.1.A1_at
Les.3562.1.S1_at
LesAffx.71330.1.S1_at
LesAffx.70106.1.S1_at
LesAffx.67449.1.S1_at
Les.5455.1.S1_at
Les.5740.1.S1_at
Les.3076.2.S1_at
Les.1798.2.A1_at
Les.4886.1.S1_at
Les.3047.1.S1_at
Les.2824.1.S1_at
Les.644.1.S1_at
Les.192.1.A1_at
Les.5015.1.S1_at
Les.4254.1.S1_at
LesAffx.52646.1.S1_at
Les.4523.1.S1_at
LesAffx.25303.1.S1_at
Les.3330.2.S1_at
LesAffx.46815.2.S1_at
LesAffx.47093.1.S1_at
Les.2933.1.S1_at
Les.2824.2.A1_a_at
Les.2971.2.A1_at
LesAffx.1959.2.S1_at
Les.5130.1.S1_at
Les.3465.1.S1_at
Les.2946.2.S1_at
LesAffx.40179.1.S1_at
LesAffx.30810.1.S1_at
Les.3098.1.S1_at
Les.677.2.A1_at
LesAffx.53506.1.S1_at
Les.3343.2.S1_at
Les.3124.3.S1_at
Les.2547.1.A1_at
Les.178.1.S1_at
LesAffx.67743.1.S1_at
Les.5601.1.S1_at
Les.2934.2.S1_at
Les.4137.1.S1_at
LesAffx.50639.1.S1_at
Les.2115.2.S1_a_at
LesAffx.67632.1.S1_at
Les.585.1.A1_at
Les.2206.2.A1_at
Les.1989.1.A1_at
Les.89.1.S1_at
Les.233.1.S1_at
Les.2949.1.S1_at
Les.5591.1.S1_at
Les.2817.2.S1_at
Les.764.2.A1_at
LesAffx.36979.1.S1_at
Les.3779.1.S1_at
LesAffx.33449.1.A1_at
Les.2842.1.S1_at
Les.3652.1.S1_at
LesAffx.30767.1.S1_at
Les.2115.3.A1_at
LesAffx.5822.1.S1_at
LesAffx.62264.2.S1_at
Les.140.1.S1_at
Les.5672.1.S1_at
LesAffx.29242.1.S1_at
Les.4850.1.A1_at
Les.5327.1.S1_at
Les.3094.3.S1_at
LesAffx.53941.1.S1_at
LesAffx.17178.1.A1_at
Les.966.2.S1_at
LesAffx.11993.1.S1_at
Les.3042.1.S1_at
LesAffx.44563.1.A1_at
LesAffx.69151.1.S1_at
Les.781.1.A1_at
Les.3172.1.S1_at
LesAffx.46368.1.S1_at
LesAffx.66532.1.S1_at
LesAffx.70264.1.S1_at
LesAffx.11231.1.S1_at
Les.150.1.S1_at
Les.5120.1.S1_at
Les.3194.1.S1_at
LesAffx.805.1.S1_at
LesAffx.17164.1.A1_at
Les.3396.2.S1_at
LesAffx.64583.1.S1_at
Les.759.1.A1_at
LesAffx.64357.1.S1_at
Les.3721.1.S1_at
Les.2287.3.A1_at
Les.5144.1.S1_at
Les.4032.1.S1_at
LesAffx.62264.1.S1_at
Les.323.1.S1_at
Les.1501.2.S1_at
LesAffx.56820.1.S1_at
Les.10.1.S1_at
LesAffx.71581.1.S1_at
Les.4021.2.S1_at
Les.4604.1.S1_at
Les.3069.1.S1_at
Les.2526.1.S1_at
Les.1406.1.A1_at
LesAffx.1574.8.S1_at
Les.3819.1.S1_at
Les.1910.3.A1_at
LesAffx.59595.1.S1_at
LesAffx.65821.1.S1_at
Les.4960.1.S1_at
Les.4473.1.S1_at
LesAffx.56104.1.S1_at
LesAffx.57010.1.S1_at
Les.2033.1.A1_a_at
Les.477.1.S1_a_at
Les.5231.1.S1_at
LesAffx.69541.1.S1_at
Les.1655.1.A1_at
Les.5535.1.S1_at
Les.4255.2.S1_at
Les.1786.1.A1_at
Les.35.1.S1_at
Les.1531.1.S1_at
Les.411.1.S1_at
Les.2115.2.S1_at
LesAffx.89.1.S1_at
LesAffx.30683.2.S1_at
Les.3071.1.S1_at
Les.2576.1.A1_at
LesAffx.24279.1.S1_at
Les.324.1.S1_at
LesAffx.62480.1.S1_at
LesAffx.70414.1.S1_at
LesAffx.64585.1.S1_at
Les.564.1.S1_at
LesAffx.24042.1.S1_at
LesAffx.19750.1.S1_at
Les.3009.3.A1_at
Les.3232.1.A1_at
Les.5138.1.S1_at
Les.909.1.A1_at
Les.3214.1.S1_at
LesAffx.24279.1.A1_at
Les.4749.1.S1_at
Les.4300.2.S1_at
Les.5930.1.S1_at
LesAffx.69396.1.S1_at
LesAffx.61214.1.S1_at
Les.2003.1.A1_at
LesAffx.71307.1.S1_at
LesAffx.64054.3.S1_at
Les.647.1.A1_at
Les.4976.1.S1_at
Les.4291.2.S1_at
LesAffx.62549.1.S1_at
LesAffx.30683.1.S1_at
Les.1334.1.A1_at
Les.3123.1.S1_at
Les.174.1.A1_at
Les.5092.1.S1_at
Les.4345.1.S1_at
Les.3411.3.S1_at
Les.2044.2.S1_at
Les.1864.1.S1_at
LesAffx.24384.1.S1_at
LesAffx.10497.2.S1_at
Les.4008.1.S1_at
Les.4310.1.S1_at
Les.3225.2.S1_at
Les.3478.1.S1_at
Les.1699.2.S1_at
LesAffx.53517.1.S1_at
Les.5952.1.S1_at
LesAffx.29104.1.S1_at
Les.4455.1.S1_at
Les.2.1.S1_at
LesAffx.51721.1.S1_at
Les.4777.1.S1_at
Les.207.1.S1_at
Les.3017.3.S1_at
Les.5118.1.S1_at
LesAffx.29243.1.S1_at
Les.2019.1.A1_at
Les.934.1.S1_at
LesAffx.5130.1.S1_at
Les.5958.1.S1_at
Les.881.1.A1_at
LesAffx.55870.1.S1_at
LesAffx.23465.1.S1_at
LesAffx.59039.2.S1_at
Les.4835.1.S1_at
LesAffx.67922.1.S1_at
LesAffx.60152.1.S1_at
Les.3101.1.S1_at
Les.4452.1.S1_at
LesAffx.67298.1.S1_at
Les.2095.1.A1_at
Les.4933.1.S1_at
LesAffx.46898.1.S1_at
LesAffx.68047.1.S1_at
LesAffx.69872.1.S1_at
Les.3209.1.S1_at
Les.3460.1.S1_at
LesAffx.58985.1.S1_at
Les.3673.1.S1_at
LesAffx.64902.2.S1_at
Les.3018.1.S1_at
Les.4990.1.S1_at
LesAffx.70708.1.S1_at
LesAffx.69296.1.S1_at
LesAffx.58905.1.S1_at
Les.91.1.S1_at
[truncated: 844 more rows]
