# Supplementary material for: Transcriptomic analysis of tomato carpel development reveals alterations in ethylene and gibberellin synthesis during pat3/pat4 parthenocarpic fruit set
Source: BMC Plant Biol. 2009 May 29;9:67. doi: 10.1186/1471-2229-9-67 (PMC2700107; doi:10.1186/1471-2229-9-67)
Supplement: Additional file 2 — TIME RP75/59 and UC-82vsRP75/59 variables genes. Differentially expressed genes throughout carpel development and fruit set in the parthenocarpic line with respect to the non parthenocarpic one. [file 1471-2229-9-67-S2.csv]

Additional file 2. TIME RP75/59 and UC-82vsRP75/59 variables genes. Differentially expressed genes throughout carpel development and fruit set in the parthenocarpic line with restpect to the non parthenocarpic one.
Array_probe_set
Les.1925.1.A1_at
LesAffx.67678.1.S1_at
LesAffx.1454.1.S1_at
Les.5757.1.S1_at
Les.5061.1.S1_at
Les.4077.1.S1_at
Les.2845.3.S1_at
Les.5955.1.S1_at
LesAffx.928.1.S1_at
Les.651.1.S1_at
LesAffx.47229.1.S1_at
Les.5609.1.S1_at
Les.5641.1.S1_at
Les.5111.1.S1_at
Les.2086.1.S1_at
Les.1563.1.S1_at
Les.3768.1.S1_at
LesAffx.69175.2.S1_at
LesAffx.62296.1.S1_at
Les.4610.1.S1_at
LesAffx.6338.1.S1_at
Les.5569.1.S1_a_at
LesAffx.59441.1.S1_at
Les.4081.1.S1_at
Les.1948.1.S1_at
Les.5695.1.S1_at
LesAffx.62071.1.S1_at
LesAffx.46494.1.S1_at
Les.915.1.S1_at
Les.1241.1.S1_at
LesAffx.21603.1.S1_at
Les.2660.1.S1_at
Les.3402.1.S1_at
Les.4674.1.S1_at
LesAffx.1690.2.S1_at
Les.594.1.S1_at
Les.5382.1.S1_at
LesAffx.3629.1.S1_at
LesAffx.47141.1.S1_at
Les.199.2.S1_at
Les.4824.1.S1_at
Les.1829.1.S1_at
Les.5588.1.S1_at
LesAffx.51641.1.S1_at
LesAffx.55097.1.S1_at
LesAffx.47416.1.S1_at
LesAffx.18344.1.S1_at
LesAffx.8720.1.S1_at
Les.5800.1.S1_at
Les.3587.1.S1_at
LesAffx.5936.1.S1_at
Les.5159.1.S1_at
Les.176.1.S1_at
LesAffx.58082.1.S1_at
Les.2369.1.S1_at
Les.4811.1.S1_at
Les.4790.1.S1_at
LesAffx.42090.1.S1_at
LesAffx.53698.1.S1_at
Les.4739.1.S1_at
Les.79.1.S1_a_at
Les.68.2.S1_a_at
LesAffx.49844.1.S1_at
LesAffx.37213.1.A1_at
LesAffx.2471.1.S1_at
Les.428.1.S1_at
Les.5500.1.S1_at
Les.5482.1.S1_at
Les.3940.2.A1_at
LesAffx.40726.1.S1_at
Les.4649.1.S1_s_at
LesAffx.9.1.S1_at
Les.4830.1.S1_at
LesAffx.68246.1.S1_at
LesAffx.894.1.S1_at
Les.4629.1.S1_at
Les.2630.1.S1_at
Les.2677.2.S1_at
Les.57.1.S1_at
Les.5612.1.S1_at
Les.1455.1.S1_at
LesAffx.70500.1.S1_at
Les.4576.1.S1_at
LesAffx.1883.1.S1_at
LesAffx.41966.1.S1_at
Les.5495.1.S1_at
Les.3206.2.S1_a_at
LesAffx.64941.1.S1_at
LesAffx.16247.1.S1_at
Les.4656.1.S1_at
LesAffx.39406.1.S1_at
Les.3595.1.S1_at
Les.81.1.S1_at
Les.3039.1.S1_at
LesAffx.42421.1.S1_at
LesAffx.3253.2.S1_at
Les.5340.1.S1_at
Les.3974.1.A1_at
LesAffx.49298.1.S1_at
Les.3570.1.S1_at
Les.4339.1.S1_at
Les.4187.1.S1_at
LesAffx.10099.1.S1_at
Les.4276.1.S1_at
Les.4796.1.S1_at
Les.182.1.S1_at
LesAffx.52449.2.S1_at
LesAffx.42561.1.S1_at
LesAffx.13683.1.S1_at
Les.734.1.S1_at
LesAffx.44766.1.S1_at
LesAffx.65695.1.S1_at
Les.839.1.S1_at
LesAffx.46709.1.S1_at
Les.5248.1.S1_at
LesAffx.65352.1.S1_at
Les.2718.3.S1_at
Les.4916.1.S1_at
LesAffx.70845.1.S1_at
Les.2765.3.S1_a_at
Les.2969.1.S1_at
Les.4724.1.S1_at
LesAffx.69888.1.S1_at
LesAffx.55859.2.S1_at
LesAffx.51352.2.S1_at
Les.2991.3.S1_at
Les.4842.1.S1_at
Les.1570.1.S1_at
LesAffx.57933.1.S1_at
LesAffx.71387.1.S1_at
LesAffx.55055.1.S1_at
Les.255.2.S1_at
LesAffx.67669.1.S1_at
Les.69.1.S1_at
Les.4846.1.S1_at
LesAffx.17081.1.S1_at
Les.3100.1.S1_at
Les.1446.1.A1_at
LesAffx.53793.1.S1_at
Les.2822.3.S1_at
Les.47.1.S1_at
Les.5739.1.S1_at
Les.2297.1.S1_at
Les.4309.1.S1_at
LesAffx.46142.1.S1_at
Les.4768.1.S1_at
Les.5484.1.S1_at
Les.5840.1.S1_at
LesAffx.68257.2.S1_at
Les.3059.1.S1_at
Les.5596.1.S1_at
Les.3131.1.S1_at
Les.255.1.A1_at
Les.2537.1.S1_at
Les.5858.1.S1_at
Les.5421.1.S1_at
LesAffx.65198.1.S1_at
LesAffx.2960.1.S1_at
Les.3403.2.S1_at
LesAffx.71551.2.S1_at
Les.5522.1.S1_at
LesAffx.66671.1.S1_at
Les.652.1.S1_at
LesAffx.68857.1.S1_at
Les.4592.1.S1_at
Les.1434.2.A1_at
LesAffx.71493.2.S1_at
Les.3010.1.S1_at
LesAffx.70033.1.S1_at
LesAffx.55233.1.S1_at
LesAffx.64234.1.S1_at
LesAffx.20948.1.A1_at
LesAffx.32680.1.S1_at
Les.5201.1.S1_at
Les.4397.2.A1_at
Les.4701.1.S1_at
Les.5153.1.S1_at
Les.5844.1.S1_at
Les.5743.1.S1_at
Les.3311.1.S1_at
Les.5281.1.S1_at
LesAffx.51081.2.S1_at
Les.4262.1.S1_at
Les.5459.1.S1_at
Les.3473.1.S1_at
Les.5620.1.S1_at
Les.2085.1.A1_at
Les.5760.1.S1_at
Les.3380.1.S1_at
Les.1898.1.S1_at
Les.3516.1.S1_at
LesAffx.22290.1.S1_at
LesAffx.64239.1.S1_at
Les.5483.1.S1_at
Les.2217.1.A1_at
LesAffx.43198.1.S1_at
LesAffx.67113.1.S1_at
LesAffx.31364.1.S1_at
Les.3986.1.S1_at
LesAffx.13055.1.S1_s_at
LesAffx.58097.1.S1_at
Les.582.1.A1_at
LesAffx.45864.1.S1_at
LesAffx.41333.2.S1_at
Les.4335.1.S1_at
Les.4858.1.S1_at
Les.5852.3.S1_at
LesAffx.48560.1.S1_at
LesAffx.16595.1.S1_at
Les.5538.1.S1_at
Les.29.1.S1_at
LesAffx.62760.1.S1_at
LesAffx.59684.1.S1_at
Les.4004.1.S1_a_at
LesAffx.1105.1.S1_at
Les.5726.1.S1_at
Les.5336.1.S1_at
Les.1654.1.A1_at
Les.1141.1.S1_at
Les.5106.1.S1_at
Les.4850.1.S1_at
LesAffx.39054.1.S1_at
Les.5035.1.S1_at
Les.5450.1.S1_at
Les.3050.1.S1_at
Les.1555.1.A1_at
Les.2362.2.A1_at
LesAffx.60722.1.S1_at
Les.2656.2.S1_at
Les.4146.1.S1_at
Les.1041.1.A1_at
LesAffx.60006.1.S1_at
LesAffx.65636.1.S1_at
LesAffx.62785.1.S1_at
Les.3308.1.S1_at
Les.846.1.S1_at
LesAffx.53689.1.S1_at
LesAffx.2135.3.S1_at
Les.4513.1.S1_at
Les.4696.1.S1_at
Les.198.1.S1_s_at
Les.4893.1.S1_at
LesAffx.32723.1.S1_at
LesAffx.34363.1.S1_at
LesAffx.61869.1.S1_at
Les.3185.3.S1_at
LesAffx.60643.1.S1_at
Les.4076.1.S1_at
Les.3076.1.S1_at
LesAffx.1574.7.S1_at
Les.5378.1.S1_at
Les.4235.2.S1_at
Les.4641.1.S1_at
Les.1182.1.S1_at
Les.5771.1.S1_at
Les.2229.1.S1_at
Les.5819.1.S1_at
Les.3289.1.S1_at
Les.146.1.S1_at
Les.3149.3.S1_at
Les.3869.1.S1_at
Les.1619.3.S1_at
Les.5443.1.S1_at
LesAffx.51352.1.S1_at
LesAffx.58478.2.S1_at
LesAffx.44265.1.S1_at
Les.2989.1.S1_at
LesAffx.7053.1.A1_at
Les.2510.1.A1_at
LesAffx.62755.1.S1_at
Les.4023.1.S1_at
LesAffx.3537.1.A1_at
LesAffx.58854.2.S1_at
LesAffx.64171.2.S1_at
Les.1111.1.A1_at
LesAffx.27262.1.S1_a_at
LesAffx.69673.1.S1_at
Les.4093.1.S1_at
LesAffx.66156.1.S1_at
Les.4635.1.S1_at
LesAffx.8142.1.S1_at
LesAffx.294.1.S1_at
Les.5373.1.S1_at
Les.3407.1.A1_at
Les.2103.1.A1_at
LesAffx.69795.1.S1_at
Les.2992.1.S1_a_at
LesAffx.62189.1.S1_at
Les.5292.1.S1_at
LesAffx.39178.1.S1_at
Les.4713.1.S1_at
Les.5816.1.S1_at
Les.5885.1.A1_at
Les.4927.1.S1_at
Les.4663.1.S1_at
LesAffx.68277.1.S1_at
Les.5115.1.S1_at
Les.3820.1.S1_at
Les.5734.1.S1_at
LesAffx.66253.1.S1_at
Les.4225.1.S1_at
Les.5196.1.S1_at
LesAffx.70036.1.S1_at
Les.5284.1.S1_at
LesAffx.63609.1.S1_at
Les.5574.1.S1_at
LesAffx.70921.1.S1_at
Les.295.1.A1_at
LesAffx.64223.1.S1_at
Les.2659.1.S1_at
LesAffx.36062.1.S1_at
LesAffx.19333.1.S1_at
Les.1567.1.A1_at
Les.2821.1.S1_at
Les.5747.1.S1_at
Les.2540.3.S1_at
Les.153.1.A1_at
Les.3247.1.S1_at
Les.1847.1.A1_at
LesAffx.37769.1.S1_at
LesAffx.64518.1.S1_at
Les.852.1.A1_at
Les.5128.1.S1_at
Les.2856.2.A1_at
LesAffx.68265.1.S1_at
Les.4025.1.S1_at
Les.3523.1.S1_at
LesAffx.25864.1.S1_at
Les.1207.3.S1_at
Les.2013.1.A1_at
LesAffx.62906.1.S1_at
Les.3748.1.A1_at
Les.5189.1.S1_at
Les.4794.1.S1_at
LesAffx.64234.2.S1_at
LesAffx.69237.1.S1_at
Les.361.1.A1_at
Les.4290.1.S1_at
LesAffx.68391.1.S1_at
LesAffx.58786.1.S1_at
LesAffx.5435.1.S1_at
LesAffx.55859.3.S1_at
LesAffx.62832.2.S1_at
Les.2482.1.A1_at
Les.1083.1.S1_at
Les.797.1.S1_at
LesAffx.65029.1.S1_at
Les.2265.1.S1_at
Les.5625.1.S1_at
LesAffx.17138.1.A1_at
Les.1759.1.A1_at
LesAffx.47601.1.S1_at
LesAffx.50814.1.S1_at
Les.4450.1.S1_at
Les.5941.1.A1_at
LesAffx.22688.1.S1_at
Les.3324.1.S1_at
Les.581.2.S1_at
Les.2943.2.S1_at
Les.5362.1.S1_at
Les.5381.1.S1_at
Les.3323.1.S1_at
LesAffx.26370.1.S1_at
Les.2002.2.S1_at
LesAffx.14638.1.S1_at
Les.1470.1.A1_at
LesAffx.24293.1.S1_at
Les.5814.1.S1_at
LesAffx.68854.1.S1_at
Les.4268.1.S1_at
Les.3959.1.S1_at
Les.72.1.S1_at
Les.2227.1.A1_at
LesAffx.68265.2.S1_at
LesAffx.47024.1.S1_at
LesAffx.65306.1.S1_at
LesAffx.71579.1.S1_at
LesAffx.30972.1.S1_at
Les.5379.1.S1_at
Les.2649.1.S1_at
LesAffx.22735.1.S1_at
Les.1170.1.A1_at
Les.2040.1.A1_at
Les.4277.1.A1_at
LesAffx.286.4.S1_at
LesAffx.55570.1.S1_at
LesAffx.61058.1.S1_at
Les.561.1.A1_at
LesAffx.58244.1.S1_at
Les.3540.1.S1_at
Les.4958.1.S1_at
LesAffx.163.1.S1_at
Les.5776.1.S1_at
Les.5025.1.S1_at
LesAffx.16165.1.S1_at
LesAffx.18117.1.S1_at
LesAffx.8038.1.S1_at
Les.1889.1.A1_at
LesAffx.16442.1.A1_at
Les.2029.1.A1_at
LesAffx.10858.2.S1_at
LesAffx.40008.1.S1_at
Les.1311.1.A1_at
LesAffx.7602.1.S1_at
Les.3571.1.S1_at
Les.1787.1.A1_at
LesAffx.17129.1.S1_at
LesAffx.53650.1.S1_at
Les.5067.1.S1_at
LesAffx.32595.1.S1_at
Les.3725.1.S1_at
LesAffx.50165.1.S1_at
LesAffx.43329.1.S1_at
Les.5254.1.S1_a_at
Les.4741.1.S1_at
Les.1748.1.A1_at
Les.3530.1.S1_at
Les.1819.1.A1_a_at
Les.2873.2.S1_at
LesAffx.5010.1.S1_at
LesAffx.61897.2.S1_at
Les.1462.1.A1_at
Les.4702.1.S1_at
Les.5217.1.S1_at
Les.5598.1.S1_at
Les.5735.1.S1_at
Les.1046.1.S1_at
Les.4836.1.S1_at
Les.386.1.A1_at
LesAffx.21820.1.S1_at
Les.3276.3.S1_at
LesAffx.71058.2.S1_at
Les.4653.1.S1_at
Les.5765.1.S1_at
Les.5950.1.S1_a_at
Les.941.1.A1_at
LesAffx.5977.1.S1_at
LesAffx.24167.1.S1_at
Les.3014.1.S1_at
Les.649.1.S1_at
Les.2203.1.S1_at
Les.5877.1.S1_at
LesAffx.55283.1.S1_at
LesAffx.47351.1.S1_at
Les.2182.1.A1_at
LesAffx.71065.1.S1_at
LesAffx.49530.1.S1_at
LesAffx.71563.1.A1_at
LesAffx.22735.1.A1_at
Les.4248.2.S1_at
Les.410.1.A1_at
LesAffx.65757.1.S1_at
Les.5626.1.S1_at
Les.3046.1.S1_at
Les.219.1.S1_at
LesAffx.62232.1.S1_at
LesAffx.18867.1.S1_at
Les.3597.1.S1_at
Les.3681.1.S1_at
Les.5207.1.S1_at
Les.2858.1.S1_at
Les.5363.1.S1_at
Les.5019.1.S1_at
Les.312.1.A1_at
Les.3064.1.S1_at
Les.5648.1.S1_at
Les.1049.1.S1_at
Les.4074.1.S1_at
Les.4386.2.S1_at
LesAffx.25133.1.S1_at
Les.4799.1.S1_at
LesAffx.30937.1.S1_at
Les.683.2.S1_at
LesAffx.48226.1.S1_at
Les.4062.1.S1_at
Les.3345.1.S1_at
LesAffx.25337.2.S1_at
LesAffx.42534.1.S1_at
Les.907.1.A1_at
Les.246.1.S1_at
Les.62.1.S1_at
Les.5446.1.S1_at
LesAffx.25827.1.S1_at
Les.5260.1.S1_at
Les.4443.1.A1_s_at
Les.689.1.A1_at
Les.1226.1.S1_at
Les.788.1.A1_at
LesAffx.62783.1.S1_at
Les.4851.1.S1_at
LesAffx.16710.1.S1_at
LesAffx.68382.1.S1_at
Les.2756.1.A1_at
Les.4139.1.S1_at
LesAffx.58307.1.S1_at
Les.1532.3.S1_s_at
LesAffx.60762.1.S1_at
Les.2024.2.S1_at
LesAffx.12958.1.S1_at
Les.2860.1.S1_at
LesAffx.42697.1.S1_at
LesAffx.54771.1.S1_at
Les.2512.2.S1_at
Les.971.1.A1_at
LesAffx.70407.1.S1_at
Les.2123.1.A1_at
Les.3991.1.S1_at
Les.4826.1.S1_at
LesAffx.69298.1.S1_at
Les.2775.2.S1_at
LesAffx.66459.1.S1_at
Les.2520.1.A1_at
LesAffx.61682.1.S1_at
LesAffx.5309.1.S1_at
Les.1192.2.S1_at
LesAffx.71503.1.S1_at
LesAffx.2303.1.S1_at
Les.654.1.A1_at
LesAffx.69583.1.S1_at
LesAffx.56547.3.A1_at
Les.1237.1.A1_at
Les.4496.1.S1_at
Les.3503.1.S1_at
LesAffx.57438.1.S1_at
LesAffx.2889.3.S1_at
LesAffx.70446.1.S1_at
LesAffx.56301.1.S1_at
Les.5192.1.S1_at
Les.4978.1.S1_at
LesAffx.10299.1.S1_at
LesAffx.34276.1.S1_at
Les.5496.1.S1_at
LesAffx.69239.1.S1_at
LesAffx.53904.1.S1_at
LesAffx.269.2.S1_at
Les.5536.1.S1_at
Les.5158.1.S1_at
Les.5.1.S1_a_at
LesAffx.53474.1.S1_at
LesAffx.44609.1.S1_at
Les.1498.1.S1_at
Les.2024.1.A1_at
Les.4223.1.S1_at
Les.5103.1.S1_at
Les.2403.2.S1_at
LesAffx.64841.1.S1_at
LesAffx.17522.1.S1_at
Les.2169.2.S1_at
LesAffx.3502.1.S1_at
Les.1022.1.A1_at
Les.3483.1.S1_at
Les.4679.1.S1_at
Les.3407.2.S1_at
Les.1238.2.A1_at
LesAffx.46243.1.S1_at
LesAffx.16966.1.A1_at
Les.5329.1.S1_at
Les.5482.1.A1_at
LesAffx.14776.1.S1_at
LesAffx.286.3.S1_a_at
Les.165.2.S1_at
LesAffx.773.1.S1_at
Les.2372.1.A1_at
LesAffx.70722.1.S1_at
Les.3276.2.S1_at
Les.3357.1.S1_at
Les.3383.1.S1_at
LesAffx.31836.1.S1_at
Les.4372.1.S1_at
Les.1186.1.A1_at
Les.2938.3.A1_at
Les.94.1.S1_at
LesAffx.55861.1.S1_at
LesAffx.61753.1.S1_at
Les.5185.1.S1_at
Les.1214.1.A1_at
Les.3740.1.S1_at
Les.5410.1.S1_at
Les.5283.1.S1_at
Les.1501.1.A1_at
Les.1613.2.S1_at
Les.5121.1.S1_at
Les.5710.1.S1_at
Les.4397.1.S1_at
Les.477.1.S1_at
LesAffx.62847.2.S1_at
Les.4706.1.S1_at
Les.5827.1.S1_at
Les.34.1.S1_at
Les.1354.1.S1_at
Les.5338.1.S1_at
LesAffx.53821.1.S1_at
Les.3651.1.S1_at
Les.4564.1.S1_at
LesAffx.61000.1.S1_at
LesAffx.70097.1.S1_at
Les.2278.1.S1_at
LesAffx.58019.1.S1_at
Les.406.1.A1_at
Les.2545.1.S1_at
Les.1987.1.S1_at
Les.1323.1.S1_at
Les.3682.1.S1_at
LesAffx.68320.1.S1_at
Les.3543.1.S1_at
Les.2358.1.A1_at
LesAffx.22420.1.S1_at
LesAffx.69931.1.S1_at
LesAffx.56589.2.S1_at
Les.3493.1.S1_at
LesAffx.22413.1.S1_at
LesAffx.15986.1.S1_at
Les.1897.1.A1_at
LesAffx.38507.1.S1_at
LesAffx.470.1.S1_at
Les.2296.1.A1_at
Les.2957.1.A1_at
LesAffx.1084.1.S1_at
LesAffx.50408.1.S1_at
LesAffx.66714.1.S1_at
Les.5512.1.S1_at
LesAffx.18686.1.S1_at
LesAffx.10313.1.A1_at
Les.683.1.S1_at
Les.4233.1.S1_at
LesAffx.51554.1.S1_at
LesAffx.68924.1.S1_at
LesAffx.71058.1.S1_at
LesAffx.28195.1.S1_at
Les.3645.1.S1_at
LesAffx.63925.1.S1_at
LesAffx.29252.1.S1_at
LesAffx.18878.1.S1_at
LesAffx.54573.1.S1_at
Les.3291.2.A1_at
LesAffx.15898.1.S1_at
Les.5916.1.S1_at
Les.3527.1.S1_at
Les.3372.1.S1_at
Les.3358.2.S1_at
Les.3006.1.A1_at
Les.506.1.A1_at
Les.3344.3.S1_at
LesAffx.22863.1.S1_at
Les.3756.1.S1_a_at
LesAffx.61328.1.S1_at
Les.398.1.A1_at
Les.5650.1.S1_at
LesAffx.59668.1.S1_at
Les.4605.1.S1_at
LesAffx.4116.1.S1_at
LesAffx.13721.1.S1_at
LesAffx.48930.1.S1_at
LesAffx.2226.2.A1_at
LesAffx.13593.1.S1_at
LesAffx.62742.1.S1_at
LesAffx.3592.1.A1_at
Les.3705.1.S1_at
Les.2457.1.A1_at
Les.1925.2.S1_at
Les.4446.1.S1_at
Les.4386.1.S1_at
Les.4315.1.S1_at
Les.5439.1.S1_at
Les.3573.1.S1_at
LesAffx.48076.1.S1_at
Les.1074.1.A1_at
LesAffx.23937.1.S1_at
Les.4849.1.S1_at
Les.3097.1.S1_at
LesAffx.34973.1.S1_at
Les.5251.1.S1_at
LesAffx.56.16.S1_at
Les.4410.1.A1_at
LesAffx.8808.2.S1_at
Les.4603.1.S1_at
Les.2490.1.S1_at
Les.3962.1.A1_at
Les.3344.2.S1_at
Les.546.1.A1_at
Les.4288.1.S1_at
LesAffx.46624.1.S1_at
Les.4681.1.S1_at
Les.4880.1.S1_at
LesAffx.66981.1.S1_at
Les.1675.1.S1_at
Les.4726.1.S1_at
Les.5954.1.S1_at
Les.2493.1.A1_at
LesAffx.68787.1.S1_at
Les.5740.1.S1_at
LesAffx.20450.1.S1_at
Les.105.1.S1_at
Les.4467.1.S1_at
Les.2824.1.S1_at
Les.1561.1.S1_at
Les.2824.2.A1_a_at
Les.5670.1.S1_at
LesAffx.33607.1.S1_s_at
LesAffx.24714.2.S1_at
LesAffx.31904.2.S1_at
Les.5433.1.S1_at
LesAffx.59062.1.S1_at
LesAffx.49488.1.S1_at
Les.2115.2.S1_a_at
Les.2949.1.S1_at
LesAffx.58583.1.S1_at
Les.5802.1.S1_at
Les.764.2.A1_at
Les.4657.1.S1_at
LesAffx.71454.1.S1_at
Les.5221.1.S1_at
Les.4822.1.S1_at
LesAffx.70732.1.S1_at
Les.3098.1.S1_at
Les.1562.1.S1_at
Les.1879.1.A1_at
LesAffx.55859.1.S1_at
Les.220.1.S1_at
Les.3458.1.S1_at
LesAffx.17178.1.A1_at
LesAffx.11993.1.S1_at
Les.4501.1.S1_at
LesAffx.44563.1.A1_at
Les.4080.1.S1_at
LesAffx.15921.1.S1_at
Les.137.1.S1_at
Les.4526.1.S1_at
Les.3403.3.A1_at
LesAffx.67010.1.S1_at
LesAffx.64357.1.S1_at
LesAffx.69349.2.S1_at
Les.1081.3.A1_at
Les.2866.1.A1_at
Les.36.1.S1_at
Les.4102.1.S1_at
Les.722.1.A1_at
LesAffx.58583.1.S1_a_at
LesAffx.19956.1.S1_at
Les.244.2.S1_a_at
LesAffx.5491.1.A1_at
Les.2526.1.S1_at
LesAffx.64104.1.S1_at
LesAffx.59595.1.S1_at
Les.3063.1.S1_at
LesAffx.62577.1.S1_at
Les.2587.1.A1_at
Les.477.1.S1_a_at
LesAffx.38977.1.S1_at
Les.5535.1.S1_at
LesAffx.65568.1.S1_at
Les.35.1.S1_at
Les.3382.1.A1_at
Les.178.1.S1_at
LesAffx.70264.1.S1_at
LesAffx.55735.1.S1_at
Les.5702.1.S1_at
Les.5015.1.S1_at
LesAffx.68459.2.S1_at
Les.49.1.S1_at
Les.5014.1.S1_at
LesAffx.68802.1.S1_at
LesAffx.64675.1.S1_a_at
Les.3702.1.A1_at
LesAffx.70414.1.S1_at
Les.3026.3.A1_at
Les.2946.2.S1_at
Les.1979.1.A1_at
LesAffx.6614.2.S1_at
Les.5138.1.S1_at
Les.1501.2.S1_at
Les.1997.3.A1_at
Les.4976.1.S1_at
LesAffx.13824.1.S1_at
LesAffx.344.10.S1_at
Les.5468.1.S1_at
Les.1724.2.S1_at
Les.4345.1.S1_at
LesAffx.59536.1.S1_at
LesAffx.62705.1.S1_at
Les.3328.1.A1_at
LesAffx.10497.2.S1_at
LesAffx.46815.2.S1_at
LesAffx.30767.1.S1_at
Les.2747.1.S1_at
LesAffx.18067.1.S1_at
Les.450.1.S1_at
LesAffx.16472.1.S1_at
LesAffx.71388.1.S1_at
LesAffx.9815.1.S1_at
Les.75.1.S1_s_at
Les.5494.1.S1_at
LesAffx.43379.1.S1_at
Les.3216.1.S1_at
Les.3209.1.S1_at
Les.3460.1.S1_at
LesAffx.58985.1.S1_at
Les.1287.1.A1_at
LesAffx.69296.1.S1_at
Les.4870.1.S1_at
Les.314.2.S1_at
Les.113.1.S1_at
LesAffx.27409.1.S1_at
Les.4488.1.S1_at
Les.4300.3.S1_at
Les.1406.1.A1_at
Les.5885.3.S1_at
LesAffx.61589.1.S1_at
Les.876.1.A1_at
Les.2756.2.S1_at
Les.3809.2.S1_a_at
LesAffx.5781.2.S1_at
Les.228.1.S1_at
LesAffx.8710.1.S1_at
LesAffx.66532.1.S1_at
Les.2115.2.S1_at
Les.1602.1.S1_at
Les.3266.3.S1_at
Les.4948.1.S1_at
LesAffx.35363.1.S1_at
LesAffx.67743.1.S1_at
LesAffx.344.6.S1_at
Les.966.2.S1_at
LesAffx.39466.1.S1_at
Les.881.1.A1_at
Les.5597.1.S1_at
Les.5231.1.S1_at
Les.2063.1.A1_at
Les.5572.1.S1_at
Les.2934.3.A1_at
LesAffx.70106.1.S1_at
Les.2044.2.S1_at
Les.4137.1.S1_at
Les.3343.3.S1_at
LesAffx.56637.1.S1_at
LesAffx.66078.1.S1_at
Les.1831.1.S1_at
LesAffx.52169.1.S1_at
Les.341.1.A1_at
Les.863.1.A1_at
Les.3101.1.S1_at
Les.3774.1.S1_at
Les.3730.1.S1_at
Les.3396.2.S1_at
LesAffx.61214.1.S1_at
Les.2774.1.A1_at
Les.4310.1.S1_at
Les.1609.2.A1_at
Les.2452.2.A1_at
LesAffx.89.1.S1_at
LesAffx.66657.1.S1_at
LesAffx.69151.1.S1_at
LesAffx.67449.1.S1_at
Les.4902.1.A1_at
LesAffx.36979.1.S1_at
Les.3034.1.S1_at
LesAffx.61034.1.S1_at
Les.4473.1.S1_at
Les.5130.1.S1_at
LesAffx.67592.1.S1_at
LesAffx.7.1.S1_at
LesAffx.6491.1.S1_at
LesAffx.24279.1.S1_at
Les.3660.1.S1_at
LesAffx.29508.1.S1_at
Les.3343.2.S1_at
LesAffx.34603.1.S1_at
Les.5631.1.S1_at
Les.5672.1.S1_at
Les.2218.1.A1_at
Les.4850.1.A1_at
Les.5930.1.S1_at
Les.1719.1.A1_at
Les.221.1.S1_at
Les.3281.1.S1_at
Les.228.1.S1_a_at
Les.5719.1.S1_at
Les.3833.1.S1_at
LesAffx.65821.1.S1_at
LesAffx.59106.1.S1_at
Les.1334.1.A1_at
Les.5601.1.S1_at
LesAffx.60252.1.S1_at
Les.103.1.S1_at
LesAffx.62131.1.S1_at
Les.4966.1.S1_at
Les.5017.1.A1_at
Les.2225.1.S1_at
LesAffx.1251.1.S1_at
Les.2095.1.A1_at
Les.4075.1.S1_at
Les.5343.1.S1_at
Les.5886.2.S1_at
Les.2019.1.A1_at
Les.3579.1.S1_at
LesAffx.33607.2.S1_s_at
LesAffx.26054.1.S1_at
Les.5139.1.S1_at
LesAffx.59842.1.S1_at
Les.3210.2.A1_at
LesAffx.60831.1.S1_at
LesAffx.14903.1.S1_at
Les.4878.1.S1_at
Les.828.1.A1_at
Les.2033.3.S1_at
Les.1546.1.A1_at
LesAffx.69216.1.S1_at
Les.1287.2.S1_at
Les.677.1.S1_at
Les.2517.2.S1_at
Les.1910.2.S1_at
LesAffx.30938.1.S1_at
Les.2380.1.A1_at
Les.2817.1.S1_at
LesAffx.71581.1.S1_at
LesAffx.64054.1.S1_at
Les.360.1.S1_at
LesAffx.68419.1.S1_at
Les.2971.2.A1_at
LesAffx.21605.1.S1_at
Les.1659.1.A1_at
LesAffx.24042.1.S1_at
Les.3732.1.S1_at
Les.38.1.S1_at
Les.1655.1.A1_at
LesAffx.1959.2.S1_at
Les.5327.1.S1_at
LesAffx.64902.2.S1_at
Les.3718.1.S1_at
LesAffx.56.6.S1_at
LesAffx.2226.1.S1_at
LesAffx.49534.1.S1_at
Les.5560.1.S1_at
LesAffx.3527.1.S1_at
Les.3761.1.S1_at
Les.3721.1.S1_at
Les.2922.2.A1_at
Les.551.1.A1_at
Les.2164.1.A1_at
LesAffx.770.1.S1_at
Les.1544.1.A1_at
Les.2026.1.S1_at
Les.1708.1.S1_at
Les.1072.1.A1_at
Les.18.1.S1_at
Les.157.1.S1_at
LesAffx.66165.1.S1_at
Les.3823.1.S1_at
LesAffx.63458.1.S1_at
Les.3124.3.S1_at
Les.3413.1.S1_at
Les.4727.1.S1_at
LesAffx.44490.1.S1_at
Les.2547.1.A1_at
Les.2121.1.A1_at
LesAffx.60168.2.S1_at
LesAffx.64902.3.S1_at
LesAffx.16884.1.S1_at
Les.3330.2.S1_at
Les.5309.1.S1_at
Les.4604.1.S1_at
LesAffx.10497.2.A1_at
Les.5032.1.S1_at
Les.3153.2.A1_at
Les.1419.1.S1_at
LesAffx.8720.2.S1_at
LesAffx.64583.1.S1_at
LesAffx.31716.1.S1_at
Les.1429.1.A1_at
Les.4455.1.S1_at
Les.909.1.A1_at
Les.2207.1.A1_at
Les.5055.1.S1_at
Les.5377.1.S1_at
Les.4346.1.S1_at
Les.4021.2.S1_at
Les.2186.1.A1_at
Les.5290.1.S1_at
LesAffx.59592.1.S1_at
LesAffx.62570.2.S1_at
Les.2062.1.S1_at
LesAffx.55870.1.S1_at
Les.1.1.S1_at
LesAffx.69492.1.S1_at
Les.2277.1.A1_at
Les.3621.1.S1_at
Les.1880.1.A1_at
Les.5638.1.S1_at
LesAffx.61901.1.S1_at
Les.4300.2.S1_at
LesAffx.44452.1.S1_at
Les.2091.1.S1_at
LesAffx.31716.2.S1_at
Les.2299.1.A1_at
Les.2452.1.A1_at
Les.170.1.S1_at
LesAffx.50432.1.S1_at
Les.4518.3.A1_at
Les.5584.1.S1_at
Les.1320.1.A1_at
Les.5842.1.S1_at
Les.4929.1.S1_at
Les.349.1.S1_at
Les.4444.1.S1_s_at
LesAffx.60966.2.S1_at
LesAffx.71578.1.S1_at
Les.3517.2.S1_a_at
LesAffx.54523.1.S1_at
LesAffx.46815.1.S1_at
LesAffx.17157.1.S1_at
LesAffx.64585.1.S1_at
LesAffx.67629.1.S1_at
LesAffx.62334.1.S1_at
Les.2325.1.S1_at
LesAffx.5491.1.S1_at
LesAffx.24204.1.A1_at
LesAffx.24204.1.S1_at
Les.4718.1.S1_at
Les.5841.1.S1_at
Les.778.1.A1_at
Les.4334.1.A1_at
LesAffx.62356.1.S1_at
Les.2461.1.S1_at
Les.3673.1.S1_at
LesAffx.70106.2.S1_at
LesAffx.20903.1.S1_at
LesAffx.49321.2.S1_at
LesAffx.37213.1.S1_at
Les.3292.3.S1_at
Les.1047.2.A1_at
Les.2578.1.S1_at
Les.5171.1.S1_at
Les.3266.2.S1_at
Les.1917.1.A1_at
Les.4345.4.A1_x_at
LesAffx.837.1.S1_at
Les.1225.1.S1_at
LesAffx.17051.1.S1_at
Les.270.1.S1_at
Les.4810.1.S1_at
LesAffx.65941.1.S1_at
LesAffx.60225.1.S1_at
Les.3981.1.S1_at
Les.4334.2.S1_at
LesAffx.56237.1.S1_at
LesAffx.53517.1.S1_at
Les.3250.2.S1_at
LesAffx.38410.1.S1_at
Les.1910.3.A1_at
Les.1934.1.A1_at
LesAffx.46503.1.S1_at
LesAffx.50170.1.S1_at
LesAffx.37344.2.S1_at
Les.2173.1.A1_at
Les.413.1.S1_s_at
LesAffx.24096.1.S1_at
Les.2026.2.A1_at
LesAffx.64505.2.S1_at
LesAffx.64206.1.S1_at
Les.3520.1.S1_at
Les.3537.1.S1_at
Les.5885.2.S1_at
Les.2902.2.A1_at
LesAffx.58110.1.S1_at
Les.4933.1.S1_at
Les.3647.1.S1_at
LesAffx.4779.1.S1_at
Les.3666.1.S1_at
Les.2576.1.A1_at
Les.5114.1.S1_at
LesAffx.69164.1.S1_at
Les.1837.1.A1_at
LesAffx.56740.2.S1_at
LesAffx.69261.1.S1_at
LesAffx.1574.8.S1_at
LesAffx.62967.1.S1_at
LesAffx.69215.1.S1_at
Les.4304.1.S1_at
LesAffx.5088.1.S1_at
Les.88.1.S1_at
Les.4345.4.A1_at
Les.4334.3.A1_at
Les.175.1.S1_at
LesAffx.42825.1.S1_at
Les.3779.1.S1_at
Les.3157.1.S1_at
Les.2206.1.S1_at
Les.3693.1.S1_at
Les.467.1.S1_at
LesAffx.51285.1.S1_at
Les.3799.1.S1_at
Les.4492.3.S1_at
Les.5044.1.S1_at
Les.3409.2.S1_at
Les.3210.2.A1_a_at
Les.2832.1.S1_at
Les.2934.2.S1_at
Les.135.1.S1_at
Les.123.1.S1_at
Les.2696.1.S1_at
LesAffx.16950.1.S1_at
LesAffx.63154.1.S1_at
Les.4097.1.S1_at
LesAffx.57950.1.A1_at
LesAffx.39.1.S1_at
Les.5621.1.S1_at
Les.3124.1.S1_at
Les.4825.1.S1_at
Les.104.1.S1_at
Les.1830.1.A1_at
LesAffx.35954.1.S1_at
Les.3019.2.S1_at
Les.5682.1.S1_at
Les.1395.1.A1_at
Les.4697.1.S1_at
Les.3040.1.S1_at
LesAffx.9815.1.A1_at
Les.3748.1.S1_at
Les.3286.1.S1_at
LesAffx.71534.1.S1_at
Les.93.1.S1_at
Les.3013.2.A1_at
LesAffx.65881.1.S1_at
LesAffx.57950.1.S1_at
Les.2122.1.A1_at
LesAffx.24134.1.S1_at
Les.1068.1.S1_at
LesAffx.65882.1.S1_at
LesAffx.68994.1.S1_at
LesAffx.24799.2.S1_at
LesAffx.69872.1.S1_at
LesAffx.70226.1.S1_at
Les.5467.1.S1_at
Les.278.1.S1_at
Les.5664.1.S1_at
Les.14.1.S1_at
LesAffx.5583.1.S1_at
LesAffx.4763.3.S1_at
Les.309.1.A1_at
Les.3059.3.A1_a_at
Les.4549.1.S1_at
Les.620.1.A1_at
Les.580.1.A1_at
Les.3436.2.S1_a_at
Les.3716.1.S1_at
Les.612.2.A1_at
LesAffx.31873.1.S1_at
Les.3649.1.S1_at
Les.866.1.A1_at
Les.3404.1.A1_at
Les.695.1.A1_at
Les.1938.1.A1_at
Les.4658.1.S1_at
LesAffx.66713.1.S1_at
Les.2971.1.S1_at
Les.5745.1.S1_at
Les.5094.1.S1_at
LesAffx.59549.1.S1_at
Les.3972.1.S1_at
Les.4043.1.S1_at
Les.4980.1.S1_at
LesAffx.45778.1.S1_at
Les.4803.1.S1_at
Les.4264.1.A1_s_at
LesAffx.33890.1.S1_at
LesAffx.32359.1.S1_at
Les.369.1.S1_at
Les.2332.1.A1_at
LesAffx.6110.1.S1_at
Les.15.1.S1_at
Les.2902.1.S1_at
Les.191.1.S1_at
Les.2003.1.A1_at
LesAffx.6852.1.S1_at
Les.1077.1.S1_at
LesAffx.59972.1.S1_at
LesAffx.46215.1.S1_at
LesAffx.52232.1.S1_at
LesAffx.72.1.S1_at
Les.2341.1.A1_at
Les.3272.1.S1_at
Les.1821.1.A1_at
Les.65.1.S1_at
LesAffx.53857.2.S1_at
Les.3210.1.S1_at
Les.3636.1.S1_at
Les.3590.1.S1_at
Les.719.1.A1_at
Les.3504.1.S1_at
Les.3019.1.S1_at
Les.612.1.S1_at
LesAffx.30148.1.S1_at
Les.3614.1.S1_at
LesAffx.21101.1.S1_at
Les.3816.1.A1_at
LesAffx.42809.1.S1_at
Les.3608.1.S1_at
LesAffx.66953.1.S1_at
Les.470.2.A1_at
LesAffx.8748.1.A1_at
Les.4710.1.S1_at
Les.3610.1.S1_at
Les.3612.1.S1_at
LesAffx.69324.1.S1_at
Les.3707.1.S1_at
LesAffx.62924.1.S1_at
Les.1588.1.A1_at
LesAffx.59463.1.S1_at
Les.4412.1.A1_at
Les.1230.1.A1_at
Les.804.1.S1_at
Les.2444.1.A1_at
LesAffx.34772.1.S1_at
Les.2839.1.S1_at
LesAffx.61802.1.S1_at
Les.5920.1.S1_at
Les.5225.1.S1_at
LesAffx.4763.1.S1_at
Les.4335.2.S1_at
Les.1079.3.A1_at
LesAffx.5691.1.S1_at
Les.2012.1.S1_at
LesAffx.4662.1.S1_at
Les.266.1.S1_at
Les.5699.1.S1_at
Les.3560.1.S1_at
LesAffx.50270.1.S1_at
Les.63.1.S1_at
Les.3652.1.S1_at
LesAffx.16710.2.S1_at
LesAffx.51386.1.A1_at
Les.3700.1.S1_at
Les.2001.1.S1_s_at
Les.5416.1.S1_at
LesAffx.22812.2.S1_at
Les.4317.1.S1_at
Les.351.1.S1_at
LesAffx.71622.1.S1_at
Les.3625.1.S1_at
Les.84.1.S1_at
LesAffx.24799.1.S1_at
Les.4445.1.S1_at
LesAffx.51318.1.S1_at
LesAffx.71016.1.S1_at
Les.5432.1.S1_at
LesAffx.344.5.S1_at
Les.2796.1.A1_at
LesAffx.4981.1.S1_at
Les.4997.1.S1_at
LesAffx.68271.1.S1_at
Les.3980.1.S1_at
LesAffx.44022.1.S1_at
Les.1587.1.A1_at
Les.3021.1.S1_at
LesAffx.71527.1.S1_at
LesAffx.71535.1.S1_at
Les.266.1.S1_a_at
Les.4896.1.S1_at
Les.108.1.S1_at
LesAffx.66847.1.S1_at
LesAffx.22491.2.A1_at
Les.174.1.A1_at
Les.2180.2.A1_at
Les.5629.1.S1_at
Les.1200.1.A1_at
LesAffx.46550.1.S1_at
Les.3544.1.S1_at
Les.2248.1.A1_at
Les.3713.1.S1_at
Les.3668.1.S1_at
Les.3665.1.S1_at
Les.2809.1.S1_at
Les.3411.1.S1_at
LesAffx.64946.1.S1_at
LesAffx.67531.1.S1_at
Les.3619.1.S1_at
LesAffx.37344.1.S1_at
LesAffx.53857.1.S1_at
Les.1604.1.A1_at
Les.4944.1.S1_at
LesAffx.44395.1.S1_at
Les.5886.1.S1_at
LesAffx.39988.1.S1_at
Les.269.1.S1_at
Les.5286.1.S1_at
LesAffx.344.2.S1_at
LesAffx.69647.2.S1_at
Les.5402.1.S1_at
Les.2793.1.A1_at
Les.5917.1.S1_at
LesAffx.7704.1.S1_at
Les.3459.1.S1_at
Les.3896.1.S1_at
Les.5082.1.S1_at
Les.4902.1.S1_at
Les.2440.1.A1_at
Les.558.1.A1_at
LesAffx.60610.1.S1_at
LesAffx.823.1.S1_at
Les.3477.1.S1_at
Les.3186.3.A1_at
LesAffx.12514.1.S1_at
Les.2438.2.A1_a_at
Les.2423.1.A1_at
Les.5918.1.S1_at
Les.3413.2.A1_at
LesAffx.50270.2.S1_at
Les.3466.1.S1_at
Les.479.1.S1_at
Les.895.1.A1_at
LesAffx.6688.1.S1_at
LesAffx.37075.1.S1_at
LesAffx.66226.2.S1_at
Les.4359.2.A1_at
Les.4460.1.S1_at
Les.3395.1.S1_at
Les.872.2.A1_at
Les.3640.1.S1_at
Les.2001.1.S1_at
Les.687.2.S1_at
LesAffx.62398.1.S1_at
LesAffx.63231.1.S1_at
Les.169.1.S1_at
Les.5263.1.S1_at
Les.3198.1.S1_at
LesAffx.4297.1.S1_at
Les.64.1.S1_at
Les.1757.1.A1_at
Les.1079.1.S1_at
Les.3070.1.S1_at
Les.3186.1.S1_at
Les.2353.1.A1_at
LesAffx.69609.1.S1_at
Les.1079.2.S1_at
Les.3664.1.S1_at
Les.5764.1.S1_at
LesAffx.14321.1.S1_at
Les.1650.1.A1_at
Les.836.1.S1_at
Les.3408.1.S1_at
Les.1189.1.A1_at
Les.5789.1.S1_at
Les.4596.1.S1_at
Les.3397.1.S1_at
Les.2802.1.A1_at
LesAffx.69397.1.S1_at
Les.906.1.A1_at
Les.4341.1.A1_at
Les.3688.1.S1_at
Les.3070.2.A1_at
Les.840.1.A1_at
Les.4957.1.S1_at
Les.836.2.S1_a_at
LesAffx.68547.1.S1_at
Les.576.1.A1_at
Les.3646.1.S1_at
Les.836.2.S1_at
Les.4383.1.S1_at
