# Supplementary material for: Transcriptomic analysis of tomato carpel development reveals alterations in ethylene and gibberellin synthesis during pat3/pat4 parthenocarpic fruit set
Source: BMC Plant Biol. 2009 May 29;9:67. doi: 10.1186/1471-2229-9-67 (PMC2700107; doi:10.1186/1471-2229-9-67)
Supplement: Additional file 3 — Tentative annotation of Affymetrix tomato GeneChip. Array probe set were annotated to the higher GO level possible in each case. [file 1471-2229-9-67-S3.csv]

Additional file 3 Tentative annotation of Affymetrix tomato GeneChip.
Array_probe_set	GO_term
Les.1124.1.A1_at	GO:0006508
Les.1124.1.A1_at	GO:0008234
Les.1343.1.A1_at	GO:0003779
Les.1343.1.A1_at	GO:0007010
Les.1659.1.A1_at	GO:0016021
Les.1725.1.A1_at	GO:0005783
Les.1736.1.A1_at	GO:0005783
Les.181.1.A1_at	GO:0005179
Les.181.1.A1_at	GO:0005576
Les.1851.1.A1_at	GO:0003676
Les.1851.1.A1_at	GO:0008270
Les.1904.1.A1_at	GO:0000287
Les.1904.1.A1_at	GO:0004427
Les.1904.1.A1_at	GO:0005737
Les.1904.1.A1_at	GO:0006796
Les.1945.1.A1_at	GO:0003700
Les.1945.1.A1_at	GO:0005634
Les.1945.1.A1_at	GO:0008270
Les.1945.1.A1_at	GO:0043565
Les.1966.1.A1_at	GO:0016021
Les.2007.1.A1_at	GO:0003676
Les.2007.1.A1_at	GO:0005634
Les.2007.1.A1_at	GO:0008270
Les.2113.1.A1_at	GO:0006940
Les.2175.1.A1_at	GO:0005622
Les.2175.1.A1_at	GO:0008270
Les.2186.1.A1_at	GO:0003779
Les.2186.1.A1_at	GO:0005622
Les.2279.1.A1_at	GO:0005783
Les.2340.1.A1_at	GO:0005622
Les.2340.1.A1_at	GO:0008270
Les.2366.1.A1_at	GO:0004519
Les.2454.1.A1_at	GO:0005576
Les.2454.1.A1_at	GO:0006826
Les.2454.1.A1_at	GO:0006879
Les.2454.1.A1_at	GO:0008199
Les.2487.1.A1_at	GO:0008152
Les.2494.2.A1_at	GO:0005622
Les.2494.2.A1_at	GO:0008270
Les.2523.1.A1_at	GO:0008270
Les.2523.1.A1_at	GO:0005515
Les.2559.1.A1_at	GO:0005515
Les.2559.1.A1_at	GO:0008270
Les.2714.2.S1_at	GO:0003735
Les.2714.2.S1_at	GO:0005840
Les.2714.2.S1_at	GO:0006412
Les.2782.1.A1_at	GO:0003700
Les.2782.1.A1_at	GO:0005634
Les.2782.1.A1_at	GO:0008270
Les.2856.3.S1_at	GO:0003677
Les.2856.3.S1_at	GO:0003899
Les.2856.3.S1_at	GO:0006350
Les.2875.1.A1_s_at	GO:0003735
Les.2875.1.A1_s_at	GO:0005840
Les.2875.1.A1_s_at	GO:0006412
Les.3035.1.A1_at	GO:0004866
Les.3083.1.A1_at	GO:0005529
Les.3091.1.A1_at	GO:0004519
Les.3120.3.A1_at	GO:0008415
Les.326.1.A1_at	GO:0030001
Les.326.1.A1_at	GO:0046872
Les.3299.2.A1_s_at	GO:0003677
Les.3299.2.A1_s_at	GO:0008270
Les.3342.3.S1_at	GO:0005515
Les.3342.3.S1_at	GO:0008270
Les.3382.1.A1_at	GO:0003700
Les.3382.1.A1_at	GO:0005634
Les.3382.1.A1_at	GO:0008270
Les.3382.2.S1_at	GO:0003700
Les.3382.2.S1_at	GO:0005634
Les.3382.2.S1_at	GO:0008270
Les.3594.1.S1_at	GO:0003700
Les.3594.1.S1_at	GO:0005634
Les.3594.1.S1_at	GO:0008270
Les.3747.1.S1_at	GO:0003676
Les.3747.1.S1_at	GO:0008270
Les.375.1.A1_at	GO:0008270
Les.3764.1.A1_at	GO:0008270
Les.4082.1.S1_at	GO:0005634
Les.4082.1.S1_at	GO:0030528
Les.4082.1.S1_at	GO:0045449
Les.4125.1.A1_at	GO:0003676
Les.4125.1.A1_at	GO:0008270
Les.415.1.A1_a_at	GO:0008152
Les.415.1.A1_a_at	GO:0016740
Les.415.1.A1_at	GO:0008152
Les.415.1.A1_at	GO:0016740
Les.433.1.A1_at	GO:0005634
Les.433.1.A1_at	GO:0030528
Les.433.1.A1_at	GO:0045449
Les.4459.1.S1_s_at	GO:0003700
Les.4459.1.S1_s_at	GO:0005634
Les.4459.1.S1_s_at	GO:0008270
Les.4492.1.S1_at	GO:0016020
Les.4509.1.A1_at	GO:0004129
Les.4509.1.A1_at	GO:0005746
Les.4509.1.A1_at	GO:0006118
Les.487.1.A1_at	GO:0005622
Les.487.1.A1_at	GO:0008270
Les.503.1.A1_at	GO:0005576
Les.503.1.A1_at	GO:0006952
Les.5617.1.S1_at	GO:0005576
Les.5617.1.S1_at	GO:0006952
Les.5617.1.S1_at	GO:0031177
Les.569.1.A1_at	GO:0003700
Les.569.1.A1_at	GO:0005634
Les.569.1.A1_at	GO:0008270
Les.569.1.A1_at	GO:0043565
Les.5882.1.A1_at	GO:0005783
Les.609.1.A1_at	GO:0004867
Les.634.1.A1_at	GO:0003677
Les.634.1.A1_at	GO:0005634
Les.680.1.A1_at	GO:0006520
Les.680.1.A1_at	GO:0016597
Les.680.1.A1_at	GO:0016743
Les.682.1.A1_at	GO:0005975
Les.682.1.A1_at	GO:0016853
Les.765.1.A1_at	GO:0005783
Les.779.1.A1_at	GO:0003735
Les.779.1.A1_at	GO:0005840
Les.779.1.A1_at	GO:0006412
Les.815.1.A1_at	GO:0003950
Les.815.1.A1_at	GO:0005634
Les.830.1.A1_at	GO:0008152
Les.909.1.A1_at	GO:0003700
Les.909.1.A1_at	GO:0005634
Les.909.1.A1_at	GO:0043565
LesAffx.34107.1.S1_at	GO:0016071
LesAffx.34107.1.S1_at	GO:0030529
LesAffx.46937.1.S1_at	GO:0000786
LesAffx.46937.1.S1_at	GO:0003677
LesAffx.46937.1.S1_at	GO:0005634
LesAffx.46937.1.S1_at	GO:0006334
LesAffx.53811.1.S1_at	GO:0000786
LesAffx.53811.1.S1_at	GO:0003677
LesAffx.53811.1.S1_at	GO:0005634
LesAffx.53811.1.S1_at	GO:0006334
LesAffx.53966.1.S1_at	GO:0005199
LesAffx.6012.1.A1_at	GO:0003777
LesAffx.6012.1.A1_at	GO:0005875
LesAffx.6012.1.A1_at	GO:0007017
LesAffx.6012.1.S1_at	GO:0003777
LesAffx.6012.1.S1_at	GO:0005875
LesAffx.6012.1.S1_at	GO:0007017
LesAffx.6068.1.S1_at	GO:0004605
LesAffx.6068.1.S1_at	GO:0008654
LesAffx.6068.1.S1_at	GO:0016020
LesAffx.62669.1.S1_at	GO:0003700
LesAffx.62669.1.S1_at	GO:0005634
LesAffx.62669.1.S1_at	GO:0008270
LesAffx.66562.1.S1_at	GO:0005515
LesAffx.66562.1.S1_at	GO:0008270
LesAffx.68763.1.S1_at	GO:0005524
LesAffx.68763.1.S1_at	GO:0005622
LesAffx.68763.1.S1_at	GO:0008134
Les.2469.1.S1_at	GO:0006952
Les.3397.1.S1_at	GO:0004866
Les.5956.1.S1_s_at	GO:0006950
Les.5956.1.S1_s_at	GO:0009415
LesAffx.38395.1.S1_at	GO:0003735
LesAffx.38395.1.S1_at	GO:0005840
LesAffx.38395.1.S1_at	GO:0006412
Les.2850.2.S1_at	GO:0006952
Les.3282.3.S1_at	GO:0004519
Les.3282.3.S1_at	GO:0003700
Les.3282.3.S1_at	GO:0005507
Les.3282.3.S1_at	GO:0005634
Les.3140.1.S1_at	GO:0000786
Les.3140.1.S1_at	GO:0003677
Les.3140.1.S1_at	GO:0005634
Les.3140.1.S1_at	GO:0006334
Les.2438.2.A1_a_at	GO:0005529
Les.2076.1.S1_at	GO:0008270
Les.3593.1.S1_at	GO:0003677
Les.3593.1.S1_at	GO:0006281
Les.3593.1.S1_at	GO:0009415
Les.3593.1.S1_at	GO:0004867
Les.1287.2.S1_at	GO:0008152
Les.1287.2.S1_at	GO:0016740
Les.5564.1.S1_at	GO:0005576
Les.5564.1.S1_at	GO:0006952
Les.3334.1.S1_at	GO:0005634
Les.2957.2.S1_at	GO:0005634
Les.2957.2.S1_at	GO:0008270
Les.2957.2.S1_at	GO:0016568
Les.2957.2.S1_at	GO:0018024
Les.4233.2.A1_at	GO:0006950
Les.4233.2.A1_at	GO:0003676
Les.4233.2.A1_at	GO:0005634
Les.4233.2.A1_at	GO:0008270
Les.467.1.S1_at	GO:0004867
Les.3327.3.S1_at	GO:0008152
Les.3327.3.S1_at	GO:0016491
Les.3210.2.A1_a_at	GO:0003723
Les.3210.2.A1_a_at	GO:0004521
Les.3210.2.A1_at	GO:0003723
Les.3210.2.A1_at	GO:0004521
LesAffx.51279.1.S1_at	GO:0003723
LesAffx.51279.1.S1_at	GO:0005634
LesAffx.51279.1.S1_at	GO:0006364
Les.4355.1.S1_at	GO:0003677
Les.4355.1.S1_at	GO:0045449
Les.2821.1.S1_at	GO:0004806
Les.2821.1.S1_at	GO:0006629
Les.4065.1.A1_at	GO:0008270
Les.4065.1.S1_at	GO:0008270
Les.573.1.A1_at	GO:0005634
Les.573.1.A1_at	GO:0030528
Les.573.1.A1_at	GO:0045449
Les.3281.1.S1_at	GO:0004866
Les.425.1.S1_at	GO:0005515
Les.425.1.S1_at	GO:0008270
Les.2090.1.S1_at	GO:0003779
Les.2090.1.S1_at	GO:0007010
Les.2090.1.S1_at	GO:0015629
Les.836.2.S1_a_at	GO:0008270
Les.836.2.S1_at	GO:0008270
Les.349.1.S1_at	GO:0003700
Les.349.1.S1_at	GO:0005507
Les.349.1.S1_at	GO:0005634
LesAffx.51414.1.A1_at	GO:0004519
LesAffx.69112.1.S1_at	GO:0004417
LesAffx.69112.1.S1_at	GO:0009228
LesAffx.25914.1.S1_at	GO:0005509
Les.5883.1.S1_at	GO:0003712
Les.5883.1.S1_at	GO:0005634
Les.5883.1.S1_at	GO:0008270
LesAffx.53568.1.S1_at	GO:0005198
Les.3120.2.S1_at	GO:0008415
Les.3120.2.S1_at	GO:0009058
Les.5935.1.A1_at	GO:0004601
Les.5935.1.A1_at	GO:0006979
LesAffx.6592.1.S1_at	GO:0005509
LesAffx.41596.1.S1_at	GO:0003700
LesAffx.41596.1.S1_at	GO:0005634
LesAffx.21383.1.S1_at	GO:0003677
LesAffx.21383.1.S1_at	GO:0008270
LesAffx.21383.1.S1_at	GO:0045449
Les.2377.2.A1_at	GO:0009523
Les.2377.2.A1_at	GO:0015979
Les.2377.2.A1_at	GO:0016020
Les.3070.1.S1_at	GO:0003993
LesAffx.60159.1.S1_at	GO:0004872
Les.5390.1.S1_at	GO:0005509
Les.5390.1.S1_at	GO:0005576
Les.2839.1.S1_at	GO:0005199
Les.2839.1.S1_at	GO:0009664
Les.2839.1.S1_at	GO:0005215
Les.2839.1.S1_at	GO:0005488
Les.2839.1.S1_at	GO:0006810
LesAffx.68956.1.S1_at	GO:0003723
LesAffx.68956.1.S1_at	GO:0004525
LesAffx.68956.1.S1_at	GO:0006396
Les.3411.3.S1_at	GO:0005618
Les.3411.3.S1_at	GO:0030599
Les.3411.3.S1_at	GO:0042545
LesAffx.70053.1.S1_at	GO:0003735
LesAffx.70053.1.S1_at	GO:0005840
LesAffx.70053.1.S1_at	GO:0006412
LesAffx.56.4.S1_at	GO:0004185
LesAffx.56.4.S1_at	GO:0006508
LesAffx.65834.1.S1_at	GO:0005576
LesAffx.2998.3.S1_at	GO:0006950
LesAffx.65908.1.S1_at	GO:0005739
LesAffx.68776.1.S1_at	GO:0016021
LesAffx.9260.1.S1_at	GO:0008839
LesAffx.9260.1.S1_at	GO:0009089
LesAffx.9260.1.S1_at	EC:1.3.1.26
LesAffx.65109.1.A1_at	GO:0005622
LesAffx.65109.1.A1_at	GO:0008270
LesAffx.65109.1.A1_at	GO:0003677
LesAffx.65109.1.S1_at	GO:0005622
LesAffx.65109.1.S1_at	GO:0008270
LesAffx.65109.1.S1_at	GO:0003677
LesAffx.48854.1.S1_at	GO:0005739
LesAffx.1222.1.S1_at	GO:0008270
LesAffx.1222.1.S1_at	GO:0005515
Les.561.1.A1_at	GO:0016021
LesAffx.63383.2.S1_at	GO:0016020
LesAffx.60629.1.S1_at	GO:0003824
LesAffx.60629.1.S1_at	GO:0006098
LesAffx.12580.2.A1_at	GO:0031072
LesAffx.12580.2.S1_at	GO:0031072
LesAffx.21877.1.S1_at	GO:0008152
LesAffx.42008.1.S1_at	GO:0006777
LesAffx.15173.1.S1_at	GO:0003755
LesAffx.15173.1.S1_at	GO:0005528
LesAffx.15173.1.S1_at	EC:5.2.1.8
LesAffx.70088.1.S1_at	GO:0005634
Les.2850.1.S1_at	GO:0006952
LesAffx.66814.1.S1_at	GO:0005516
LesAffx.66384.1.S1_at	GO:0005515
LesAffx.66384.1.S1_at	GO:0006915
LesAffx.21979.1.S1_at	GO:0005506
LesAffx.21979.1.S1_at	GO:0016226
LesAffx.21979.1.S1_at	GO:0051536
LesAffx.55191.1.S1_at	GO:0004659
LesAffx.55191.1.S1_at	GO:0016021
LesAffx.23791.1.S1_at	GO:0006855
LesAffx.23791.1.S1_at	GO:0015238
LesAffx.23791.1.S1_at	GO:0015297
LesAffx.23791.1.S1_at	GO:0016020
LesAffx.69707.1.S1_at	GO:0005515
LesAffx.16433.1.S1_at	GO:0003676
LesAffx.36193.1.S1_at	GO:0003676
LesAffx.36193.1.S1_at	GO:0005634
LesAffx.36193.1.S1_at	GO:0008270
LesAffx.35713.1.S1_at	GO:0003824
LesAffx.48947.1.S1_at	GO:0016020
LesAffx.67914.1.S1_at	GO:0005524
LesAffx.67914.1.S1_at	GO:0006820
LesAffx.67914.1.S1_at	GO:0016020
LesAffx.61402.2.S1_at	GO:0004126
LesAffx.61402.2.S1_at	GO:0009972
LesAffx.61402.2.S1_at	GO:0008270
LesAffx.61402.2.S1_at	GO:0005622
LesAffx.61402.2.S1_at	EC:3.5.4.5
LesAffx.71058.2.S1_at	GO:0005215
LesAffx.71058.2.S1_at	GO:0006810
LesAffx.52202.1.S1_at	GO:0004553
LesAffx.52202.1.S1_at	EC:3.2.1
LesAffx.62785.1.S1_at	GO:0005515
LesAffx.62785.1.S1_at	GO:0004840
LesAffx.62785.1.S1_at	GO:0006512
LesAffx.62785.1.S1_at	GO:0019787
LesAffx.62785.1.S1_at	GO:0016021
LesAffx.47070.1.S1_at	GO:0003700
LesAffx.47070.1.S1_at	GO:0005634
LesAffx.47070.1.S1_at	GO:0043565
LesAffx.47070.1.S1_at	GO:0046983
Les.2169.1.S1_at	GO:0003723
Les.2169.1.S1_at	GO:0003735
Les.2169.1.S1_at	GO:0005840
Les.2169.1.S1_at	GO:0006412
Les.2169.1.S1_at	GO:0004872
Les.2814.2.S1_at	GO:0008270
LesAffx.16710.1.S1_at	GO:0007165
LesAffx.16710.1.S1_at	GO:0008603
LesAffx.39916.1.S1_at	GO:0016114
LesAffx.39916.1.S1_at	GO:0005576
LesAffx.13831.2.S1_at	GO:0003700
LesAffx.13831.2.S1_at	GO:0005634
LesAffx.13831.2.S1_at	GO:0043565
LesAffx.13831.2.S1_at	GO:0046983
LesAffx.7082.1.S1_at	GO:0008168
LesAffx.7082.1.S1_at	EC:2.1.1
LesAffx.49103.1.A1_at	GO:0005739
LesAffx.49103.1.A1_at	GO:0005775
LesAffx.49103.1.A1_at	GO:0005776
LesAffx.49103.1.A1_at	GO:0019786
LesAffx.49103.1.A1_at	GO:0019776
LesAffx.49103.1.A1_at	GO:0019779
Les.3063.1.S1_at	GO:0005179
Les.3063.1.S1_at	GO:0005576
Les.2681.2.S1_at	GO:0009840
Les.2681.2.S1_at	GO:0006508
Les.2681.2.S1_at	GO:0008462
LesAffx.20429.2.S1_at	GO:0003677
LesAffx.20429.2.S1_at	GO:0045449
LesAffx.69803.1.S1_at	GO:0003700
LesAffx.69803.1.S1_at	GO:0005634
LesAffx.69803.1.S1_at	GO:0005739
LesAffx.69803.1.S1_at	GO:0006355
LesAffx.69803.1.S1_at	GO:0003735
LesAffx.69803.1.S1_at	GO:0005840
LesAffx.69803.1.S1_at	GO:0006412
LesAffx.30318.1.S1_at	GO:0005509
LesAffx.60488.1.S1_at	GO:0008080
LesAffx.60488.1.S1_at	GO:0008152
LesAffx.26471.2.S1_at	GO:0016298
LesAffx.59972.1.S1_at	GO:0005739
LesAffx.59972.1.S1_at	GO:0005634
LesAffx.59972.1.S1_at	GO:0030528
LesAffx.59972.1.S1_at	GO:0045449
LesAffx.3360.2.A1_at	GO:0003676
LesAffx.3360.2.A1_at	GO:0008270
LesAffx.3360.2.A1_at	GO:0005634
LesAffx.3360.2.A1_at	GO:0045449
LesAffx.3360.2.S1_at	GO:0005634
LesAffx.3360.2.S1_at	GO:0045449
LesAffx.3360.2.S1_at	GO:0003676
LesAffx.3360.2.S1_at	GO:0008270
Les.3154.1.A1_at	GO:0003723
Les.3154.1.A1_at	GO:0003735
Les.3154.1.A1_at	GO:0005840
Les.3154.1.A1_at	GO:0006412
LesAffx.23884.1.A1_at	GO:0008270
LesAffx.23884.1.A1_at	GO:0003700
LesAffx.23884.1.A1_at	GO:0005634
LesAffx.23884.1.A1_at	GO:0005515
LesAffx.23884.1.A1_at	GO:0007242
LesAffx.23884.1.S1_at	GO:0008270
LesAffx.23884.1.S1_at	GO:0003700
LesAffx.23884.1.S1_at	GO:0005634
LesAffx.23884.1.S1_at	GO:0005515
LesAffx.23884.1.S1_at	GO:0007242
LesAffx.70426.1.S1_at	GO:0005198
Les.5956.2.S1_at	GO:0006950
Les.5956.2.S1_at	GO:0009415
Les.5956.2.S1_at	GO:0009252
Les.4518.1.A1_at	GO:0005840
Les.4518.1.A1_at	GO:0042254
Les.4518.1.A1_at	GO:0006412
Les.4518.1.A1_at	GO:0005739
Les.4518.1.A1_at	GO:0003735
Les.4518.1.A1_at	EC:3.6.5.3
Les.4114.1.A1_at	GO:0006413
Les.4114.1.A1_at	GO:0008026
Les.4114.1.A1_at	GO:0003676
Les.4114.1.A1_at	GO:0005524
LesAffx.15953.1.S1_at	GO:0005622
LesAffx.15953.1.S1_at	GO:0008270
LesAffx.15953.1.S1_at	GO:0003676
LesAffx.15953.1.S1_at	GO:0030528
LesAffx.15953.1.S1_at	GO:0045449
LesAffx.15953.1.S1_at	GO:0005515
LesAffx.15953.1.S1_at	GO:0007242
LesAffx.66038.1.S1_at	GO:0003677
LesAffx.2866.1.S1_at	GO:0016020
LesAffx.2866.1.S1_at	GO:0030001
LesAffx.2866.1.S1_at	GO:0046873
LesAffx.36037.1.S1_at	GO:0007242
LesAffx.36037.1.S1_at	GO:0016021
LesAffx.68026.1.S1_at	GO:0004842
LesAffx.68026.1.S1_at	GO:0006511
LesAffx.68026.1.S1_at	EC:6.3.2.19
LesAffx.42063.1.S1_at	GO:0003700
LesAffx.42063.1.S1_at	GO:0005634
LesAffx.42063.1.S1_at	GO:0043565
LesAffx.42063.1.S1_at	GO:0046983
LesAffx.64582.1.S1_at	GO:0004672
LesAffx.64582.1.S1_at	GO:0005524
LesAffx.64582.1.S1_at	GO:0006468
LesAffx.20007.1.S1_at	GO:0030599
LesAffx.20007.1.S1_at	GO:0009505
LesAffx.20007.1.S1_at	GO:0042545
LesAffx.20007.1.S1_at	EC:3.1.1.11
LesAffx.12434.1.S1_at	GO:0005783
LesAffx.45646.1.S1_at	GO:0016021
LesAffx.69213.2.S1_at	GO:0003735
LesAffx.69213.2.S1_at	GO:0005840
LesAffx.69213.2.S1_at	GO:0006412
LesAffx.71388.1.S1_at	GO:0004601
LesAffx.71388.1.S1_at	GO:0006979
LesAffx.22100.1.S1_at	GO:0003700
LesAffx.22100.1.S1_at	GO:0005634
LesAffx.22100.1.S1_at	GO:0006355
LesAffx.64582.2.A1_at	GO:0005524
LesAffx.64582.2.A1_at	GO:0006468
LesAffx.64582.2.A1_at	GO:0004674
LesAffx.69492.1.S1_at	GO:0005634
LesAffx.69492.1.S1_at	GO:0006355
LesAffx.69492.1.S1_at	GO:0043565
LesAffx.71579.1.S1_at	GO:0000030
LesAffx.71579.1.S1_at	GO:0005783
LesAffx.71579.1.S1_at	GO:0016021
LesAffx.46547.1.S1_at	GO:0016757
LesAffx.46547.1.S1_at	GO:0009058
LesAffx.46547.1.S1_at	GO:0005975
LesAffx.46547.1.S1_at	GO:0030246
LesAffx.46547.1.S1_at	GO:0030259
LesAffx.12576.1.S1_at	GO:0005739
LesAffx.3121.1.S1_at	GO:0018401
LesAffx.3121.1.S1_at	GO:0004656
LesAffx.3121.1.S1_at	GO:0005634
LesAffx.3121.1.S1_at	EC:1.14.11.2
Les.2068.1.A1_at	GO:0016023
Les.2068.1.A1_at	GO:0005773
Les.2068.1.A1_at	GO:0004186
Les.2068.1.A1_at	GO:0045045
Les.2068.1.A1_at	GO:0006508
Les.2068.1.A1_at	EC:3.4.16.5
LesAffx.67435.2.S1_at	GO:0009642
LesAffx.63820.2.A1_at	GO:0005507
LesAffx.63820.2.A1_at	GO:0006118
LesAffx.63820.2.A1_at	GO:0009055
Les.446.1.A1_at	GO:0005739
Les.446.1.A1_at	GO:0003735
Les.446.1.A1_at	GO:0005840
Les.446.1.A1_at	GO:0006412
LesAffx.70928.1.S1_at	GO:0003700
LesAffx.70928.1.S1_at	GO:0005634
LesAffx.70928.1.S1_at	GO:0008270
LesAffx.70928.1.S1_at	GO:0043565
LesAffx.36079.1.S1_at	GO:0016023
LesAffx.36079.1.S1_at	GO:0045045
Les.3257.1.S1_at	GO:0005739
LesAffx.70101.1.S1_at	GO:0003700
LesAffx.70101.1.S1_at	GO:0005634
LesAffx.70101.1.S1_at	GO:0008270
LesAffx.6464.1.S1_at	GO:0005576
LesAffx.26052.2.S1_at	GO:0000166
LesAffx.53438.1.S1_at	GO:0005215
LesAffx.53438.1.S1_at	GO:0006810
LesAffx.53438.1.S1_at	GO:0016020
LesAffx.36357.2.A1_at	GO:0016020
LesAffx.36357.2.A1_at	GO:0015562
LesAffx.36357.2.A1_at	GO:0006812
LesAffx.36357.2.A1_at	GO:0008324
LesAffx.36357.2.S1_at	GO:0016020
LesAffx.36357.2.S1_at	GO:0015562
LesAffx.36357.2.S1_at	GO:0006812
LesAffx.36357.2.S1_at	GO:0008324
LesAffx.49695.1.S1_at	GO:0009825
LesAffx.49695.1.S1_at	GO:0005885
LesAffx.49695.1.S1_at	GO:0007015
LesAffx.49695.1.S1_at	GO:0010090
LesAffx.49695.1.S1_at	GO:0003779
LesAffx.49695.1.S1_at	GO:0030833
LesAffx.10323.1.A1_at	GO:0016571
LesAffx.10323.1.A1_at	GO:0005720
LesAffx.10323.1.A1_at	GO:0040029
LesAffx.10323.1.A1_at	GO:0009536
LesAffx.50637.1.S1_at	GO:0005885
LesAffx.50637.1.S1_at	GO:0007015
LesAffx.50637.1.S1_at	GO:0005634
LesAffx.50637.1.S1_at	GO:0000166
Les.5932.1.S1_at	GO:0005792
Les.5932.1.S1_at	GO:0003700
Les.5932.1.S1_at	GO:0005634
Les.5932.1.S1_at	GO:0043565
Les.5932.1.S1_at	GO:0046983
LesAffx.59763.1.S1_at	GO:0005319
LesAffx.59763.1.S1_at	GO:0006869
LesAffx.59763.1.S1_at	GO:0009706
LesAffx.59763.1.S1_at	GO:0005739
LesAffx.68382.1.S1_at	GO:0004568
LesAffx.68382.1.S1_at	GO:0006032
LesAffx.68382.1.S1_at	GO:0016998
Les.2062.1.S1_at	GO:0008270
Les.2062.1.S1_at	GO:0045449
Les.2062.1.S1_at	GO:0003700
Les.2062.1.S1_at	GO:0005634
Les.2062.1.S1_at	GO:0007548
Les.2062.1.S1_at	GO:0003899
LesAffx.52015.2.A1_at	GO:0009152
LesAffx.52015.2.A1_at	GO:0016742
LesAffx.52015.2.A1_at	GO:0008864
LesAffx.52015.2.A1_at	EC:2.1.2
LesAffx.52015.2.A1_at	EC:3.5.1.10
LesAffx.52015.2.S1_at	GO:0009152
LesAffx.52015.2.S1_at	GO:0016742
LesAffx.52015.2.S1_at	GO:0008864
LesAffx.52015.2.S1_at	EC:2.1.2
LesAffx.52015.2.S1_at	EC:3.5.1.10
LesAffx.70341.2.S1_at	GO:0004576
LesAffx.12202.1.A1_at	GO:0015071
LesAffx.12202.1.A1_at	GO:0005739
LesAffx.41457.1.S1_at	GO:0003700
LesAffx.41457.1.S1_at	GO:0005634
LesAffx.41457.1.S1_at	GO:0009536
LesAffx.41457.1.S1_at	GO:0005739
LesAffx.41457.1.S1_at	GO:0006355
LesAffx.24384.1.S1_at	GO:0005515
LesAffx.24384.1.S1_at	GO:0008270
Les.4426.2.S1_s_at	GO:0046872
LesAffx.20826.1.S1_at	GO:0016301
Les.2620.1.S1_at	GO:0016020
Les.2620.1.S1_at	GO:0009507
Les.2620.1.S1_at	GO:0009523
LesAffx.69290.1.S1_at	GO:0016020
LesAffx.69290.1.S1_at	GO:0006661
LesAffx.69290.1.S1_at	GO:0003881
LesAffx.69290.1.S1_at	EC:2.7.8.11
LesAffx.59056.1.S1_at	GO:0016023
LesAffx.59056.1.S1_at	GO:0005488
LesAffx.59056.1.S1_at	GO:0045045
LesAffx.8673.1.S1_at	GO:0005515
LesAffx.48226.1.S1_at	GO:0004788
LesAffx.48226.1.S1_at	GO:0006772
LesAffx.48226.1.S1_at	GO:0009536
LesAffx.48226.1.S1_at	EC:2.7.6.2
LesAffx.7368.1.S1_at	GO:0009536
LesAffx.4406.1.S1_at	GO:0030508
LesAffx.4406.1.S1_at	GO:0006118
LesAffx.741.1.S1_at	GO:0008270
LesAffx.741.1.S1_at	GO:0005515
LesAffx.25108.2.S1_at	GO:0000166
LesAffx.48806.1.S1_at	GO:0004869
LesAffx.48806.1.S1_at	GO:0004888
LesAffx.48806.1.S1_at	GO:0006935
LesAffx.48806.1.S1_at	GO:0007165
LesAffx.48806.1.S1_at	GO:0016020
Les.3040.1.S1_at	GO:0045735
LesAffx.13593.1.S1_at	GO:0003735
LesAffx.13593.1.S1_at	GO:0005840
LesAffx.13593.1.S1_at	GO:0006412
LesAffx.22036.1.S1_at	GO:0005507
LesAffx.22036.1.S1_at	GO:0006118
LesAffx.22036.1.S1_at	GO:0009055
LesAffx.40293.1.S1_at	GO:0006412
LesAffx.40293.1.S1_at	GO:0015934
LesAffx.40293.1.S1_at	GO:0003735
LesAffx.40293.1.S1_at	EC:3.6.5.3
LesAffx.67341.1.S1_at	GO:0006355
LesAffx.67341.1.S1_at	GO:0005622
LesAffx.67341.1.S1_at	GO:0008270
LesAffx.67341.1.S1_at	GO:0005515
LesAffx.67341.1.S1_at	GO:0007242
Les.1806.1.S1_at	GO:0016301
Les.1806.1.S1_at	GO:0004867
Les.1806.1.S1_at	GO:0005576
LesAffx.48836.1.S1_at	GO:0009733
LesAffx.14456.1.S1_at	GO:0003676
LesAffx.14456.1.S1_at	GO:0005739
LesAffx.37896.1.A1_at	GO:0030508
LesAffx.37896.1.A1_at	GO:0006118
LesAffx.59255.1.S1_at	GO:0000074
LesAffx.59255.1.S1_at	GO:0009536
LesAffx.41234.1.S1_at	GO:0030125
LesAffx.41234.1.S1_at	GO:0006886
LesAffx.41234.1.S1_at	GO:0005739
LesAffx.41234.1.S1_at	GO:0005515
LesAffx.41234.1.S1_at	GO:0006461
LesAffx.41234.1.S1_at	GO:0008565
LesAffx.41234.1.S1_at	GO:0016192
LesAffx.52594.1.S1_at	GO:0005739
LesAffx.52594.1.S1_at	GO:0008152
LesAffx.52594.1.S1_at	GO:0016787
Les.3392.1.A1_at	GO:0009644
Les.3392.1.A1_at	GO:0042542
Les.3392.1.A1_at	GO:0009408
LesAffx.59277.2.S1_at	GO:0016020
Les.1997.3.A1_at	GO:0005509
LesAffx.61430.1.S1_at	GO:0008180
LesAffx.61430.1.S1_at	GO:0005515
Les.5938.2.S1_a_at	GO:0005525
Les.5938.2.S1_a_at	GO:0005794
Les.5938.2.S1_a_at	GO:0005515
Les.5938.2.S1_a_at	GO:0016004
Les.5938.2.S1_a_at	GO:0016192
Les.5938.2.S1_a_at	GO:0006886
Les.5938.2.S1_a_at	GO:0006471
Les.5938.2.S1_a_at	GO:0005739
Les.5938.2.S1_a_at	GO:0005215
LesAffx.57392.1.S1_at	GO:0009536
LesAffx.60138.1.S1_at	GO:0016023
LesAffx.60138.1.S1_at	GO:0045045
LesAffx.61204.1.S1_at	GO:0005783
LesAffx.69276.1.S1_at	GO:0009536
LesAffx.49513.1.S1_at	GO:0016491
LesAffx.49513.1.S1_at	GO:0009536
LesAffx.49513.1.S1_at	GO:0004888
LesAffx.49513.1.S1_at	GO:0007166
LesAffx.49513.1.S1_at	GO:0016020
LesAffx.61589.1.S1_at	GO:0003723
LesAffx.61589.1.S1_at	GO:0004000
LesAffx.61589.1.S1_at	GO:0006396
LesAffx.61589.1.S1_at	EC:3.5.4.4
LesAffx.62577.1.S1_at	GO:0005515
LesAffx.11993.1.S1_at	GO:0003676
LesAffx.11993.1.S1_at	GO:0005634
LesAffx.11993.1.S1_at	GO:0008270
LesAffx.60369.1.S1_at	GO:0008824
LesAffx.60369.1.S1_at	GO:0009439
LesAffx.21585.1.S1_at	GO:0003677
LesAffx.21585.1.S1_at	GO:0008270
LesAffx.21585.1.S1_at	GO:0045449
Les.213.1.S1_at	GO:0046872
LesAffx.5883.1.S1_at	GO:0016023
LesAffx.5883.1.S1_at	GO:0016020
LesAffx.26370.1.S1_at	GO:0009536
LesAffx.26370.1.S1_at	GO:0016020
LesAffx.61927.1.S1_at	GO:0006354
LesAffx.61927.1.S1_at	GO:0003677
LesAffx.61927.1.S1_at	GO:0005634
LesAffx.61927.1.S1_at	GO:0006355
Les.3257.2.S1_at	GO:0005739
LesAffx.50432.1.S1_at	GO:0003676
LesAffx.50432.1.S1_at	GO:0008270
LesAffx.8028.1.S1_at	GO:0006281
LesAffx.61511.1.S1_at	GO:0010026
LesAffx.61511.1.S1_at	GO:0031507
LesAffx.61511.1.S1_at	GO:0005515
LesAffx.61511.1.S1_at	GO:0006334
LesAffx.61511.1.S1_at	GO:0008283
LesAffx.61511.1.S1_at	GO:0005678
Les.3242.1.A1_at	GO:0019253
Les.3242.1.A1_at	GO:0009744
Les.3242.1.A1_at	GO:0008886
Les.3242.1.A1_at	GO:0006096
Les.3242.1.A1_at	GO:0004365
Les.3242.1.A1_at	GO:0009416
Les.3242.1.A1_at	EC:1.2.1.9
Les.3242.1.A1_at	EC:1.2.1.12
Les.1792.2.S1_at	GO:0006623
Les.1792.2.S1_at	GO:0005794
Les.1792.2.S1_at	GO:0005488
Les.3059.1.S1_at	GO:0005732
Les.3059.1.S1_at	GO:0016071
LesAffx.52881.1.S1_at	GO:0005634
LesAffx.64314.1.S1_at	GO:0005622
LesAffx.64314.1.S1_at	GO:0008270
Les.3210.1.S1_at	GO:0003723
Les.3210.1.S1_at	GO:0004521
LesAffx.61873.1.S1_at	GO:0003824
LesAffx.68267.1.S1_at	GO:0003677
Les.672.1.S1_at	GO:0005783
LesAffx.53941.1.S1_at	GO:0005515
LesAffx.53941.1.S1_at	GO:0008270
LesAffx.53941.1.S1_at	GO:0005576
LesAffx.53941.1.S1_at	GO:0007242
LesAffx.71577.1.S1_a_at	GO:0006950
LesAffx.71577.1.S1_a_at	GO:0003735
LesAffx.71577.1.S1_a_at	GO:0005840
LesAffx.71577.1.S1_a_at	GO:0006412
LesAffx.71660.2.S1_at	GO:0003677
LesAffx.71660.2.S1_at	GO:0015074
Les.1275.1.A1_at	GO:0008270
Les.1275.1.A1_at	GO:0005515
LesAffx.26180.1.S1_at	GO:0016787
LesAffx.46815.1.S1_at	GO:0006952
LesAffx.46815.1.S1_at	GO:0007165
LesAffx.46815.1.S1_at	GO:0005515
LesAffx.14185.1.S1_at	GO:0006869
LesAffx.14185.1.S1_at	GO:0008289
LesAffx.34973.1.S1_at	GO:0008080
LesAffx.34973.1.S1_at	GO:0008152
LesAffx.42825.1.S1_at	GO:0007155
LesAffx.6110.1.S1_at	GO:0046910
LesAffx.69915.1.S1_at	GO:0005739
LesAffx.69915.1.S1_at	GO:0016789
LesAffx.69915.1.S1_at	EC:3.1.1
LesAffx.21576.1.S1_at	GO:0016023
LesAffx.21576.1.S1_at	GO:0006869
LesAffx.21576.1.S1_at	GO:0009536
LesAffx.21576.1.S1_at	GO:0008289
LesAffx.42475.1.S1_at	GO:0004672
LesAffx.42475.1.S1_at	GO:0005524
LesAffx.42475.1.S1_at	GO:0006468
LesAffx.59119.1.S1_at	GO:0008146
LesAffx.59119.1.S1_at	EC:2.8.2
Les.1824.2.A1_at	GO:0005622
LesAffx.37565.1.A1_at	GO:0006869
LesAffx.37565.1.A1_at	GO:0008289
LesAffx.37565.1.S1_at	GO:0006869
LesAffx.37565.1.S1_at	GO:0008289
LesAffx.64694.1.A1_at	GO:0005634
LesAffx.64694.1.A1_at	GO:0030528
LesAffx.64694.1.A1_at	GO:0045449
LesAffx.70264.1.S1_at	GO:0009408
LesAffx.18400.1.S1_at	GO:0005509
LesAffx.18400.1.S1_at	GO:0005739
LesAffx.51979.1.S1_at	GO:0005622
LesAffx.51979.1.S1_at	GO:0003779
LesAffx.42569.1.S1_at	GO:0010167
LesAffx.42569.1.S1_at	GO:0016020
LesAffx.65906.1.A1_at	GO:0005737
LesAffx.65906.1.A1_at	GO:0005730
LesAffx.65906.1.A1_at	GO:0003677
LesAffx.65906.1.A1_at	GO:0006355
LesAffx.65906.1.S1_at	GO:0005737
LesAffx.65906.1.S1_at	GO:0005730
LesAffx.65906.1.S1_at	GO:0003677
LesAffx.65906.1.S1_at	GO:0006355
Les.3330.1.S1_at	GO:0007155
LesAffx.55337.2.S1_at	GO:0000038
LesAffx.55337.2.S1_at	GO:0042335
LesAffx.5719.1.S1_at	GO:0005634
LesAffx.2307.2.S1_at	GO:0004640
LesAffx.2307.2.S1_at	GO:0009507
LesAffx.2307.2.S1_at	GO:0006568
LesAffx.2307.2.S1_at	EC:5.3.1.24
LesAffx.51294.1.A1_at	GO:0016023
LesAffx.51294.1.A1_at	GO:0006730
LesAffx.51294.1.A1_at	GO:0045045
LesAffx.51294.1.A1_at	GO:0004089
LesAffx.51294.1.A1_at	GO:0008270
LesAffx.51294.1.A1_at	EC:4.2.1.1
LesAffx.51294.1.S1_at	GO:0016023
LesAffx.51294.1.S1_at	GO:0006730
LesAffx.51294.1.S1_at	GO:0045045
LesAffx.51294.1.S1_at	GO:0004089
LesAffx.51294.1.S1_at	GO:0008270
LesAffx.51294.1.S1_at	EC:4.2.1.1
LesAffx.71524.2.A1_at	GO:0005634
LesAffx.71524.2.A1_at	GO:0003677
LesAffx.71524.2.A1_at	GO:0045449
LesAffx.71524.2.S1_at	GO:0005634
LesAffx.71524.2.S1_at	GO:0003677
LesAffx.71524.2.S1_at	GO:0045449
LesAffx.57367.1.S1_at	GO:0005737
LesAffx.57367.1.S1_at	GO:0004751
LesAffx.66838.1.S1_at	GO:0005509
LesAffx.66838.1.S1_at	GO:0005515
LesAffx.40618.1.S1_at	GO:0050850
LesAffx.40618.1.S1_at	GO:0007204
LesAffx.40618.1.S1_at	GO:0009860
LesAffx.40618.1.S1_at	GO:0005515
LesAffx.40618.1.S1_at	GO:0030834
LesAffx.6954.1.S1_at	GO:0030570
LesAffx.6954.1.S1_at	GO:0009664
LesAffx.6954.1.S1_at	EC:4.2.2.2
LesAffx.64328.2.S1_at	GO:0030125
LesAffx.64328.2.S1_at	GO:0006886
Les.3124.2.S1_at	GO:0009414
Les.3124.2.S1_at	GO:0009788
Les.3124.2.S1_at	GO:0009408
Les.3124.2.S1_at	GO:0006970
Les.3124.2.S1_at	GO:0010205
LesAffx.66359.1.S1_at	GO:0007275
LesAffx.66359.1.S1_at	GO:0045449
LesAffx.66359.1.S1_at	GO:0003677
LesAffx.63663.1.S1_at	GO:0003677
LesAffx.63663.1.S1_at	GO:0009751
LesAffx.63663.1.S1_at	GO:0009739
LesAffx.63663.1.S1_at	GO:0006355
LesAffx.63663.1.S1_at	GO:0005634
LesAffx.28567.1.S1_at	GO:0016020
Les.396.1.S1_at	GO:0005525
Les.396.1.S1_at	GO:0045045
Les.396.1.S1_at	GO:0007264
Les.3224.1.A1_at	GO:0003735
Les.3224.1.A1_at	GO:0005843
Les.3224.1.A1_at	GO:0006412
Les.3224.1.A1_at	GO:0009536
Les.3224.1.A1_at	EC:3.6.5.3
LesAffx.26495.1.S1_at	GO:0009536
LesAffx.26495.1.S1_at	GO:0016020
LesAffx.13760.1.S1_at	GO:0030001
LesAffx.13760.1.S1_at	GO:0016023
LesAffx.13760.1.S1_at	GO:0016020
LesAffx.13760.1.S1_at	GO:0045045
LesAffx.37222.1.A1_at	GO:0005100
LesAffx.37222.1.S1_at	GO:0005100
LesAffx.57287.2.A1_at	GO:0016023
LesAffx.57287.2.A1_at	GO:0045045
LesAffx.57287.2.A1_at	GO:0008270
LesAffx.57287.2.S1_at	GO:0016023
LesAffx.57287.2.S1_at	GO:0045045
LesAffx.57287.2.S1_at	GO:0008270
LesAffx.69540.1.S1_at	GO:0003676
LesAffx.69540.1.S1_at	GO:0008270
Les.2052.1.S1_at	GO:0008270
Les.2052.1.S1_at	GO:0003676
Les.1351.1.A1_at	GO:0005085
Les.1351.1.A1_at	GO:0005525
Les.1351.1.A1_at	GO:0051020
LesAffx.47322.1.S1_at	GO:0008152
LesAffx.67585.1.S1_at	GO:0005215
LesAffx.67585.1.S1_at	GO:0006810
LesAffx.67585.1.S1_at	GO:0016020
LesAffx.67585.1.S1_at	GO:0003677
LesAffx.67585.1.S1_at	GO:0006281
LesAffx.55380.1.S1_at	GO:0007275
LesAffx.55380.1.S1_at	GO:0006511
LesAffx.55380.1.S1_at	GO:0005634
LesAffx.2840.2.S1_a_at	GO:0003735
LesAffx.2840.2.S1_a_at	GO:0005840
LesAffx.2840.2.S1_a_at	GO:0006414
LesAffx.2840.2.S1_at	GO:0003735
LesAffx.2840.2.S1_at	GO:0005840
LesAffx.2840.2.S1_at	GO:0006414
LesAffx.57553.1.A1_at	GO:0008270
LesAffx.730.2.S1_a_at	GO:0016787
Les.3559.1.A1_at	GO:0006952
LesAffx.55138.1.S1_at	GO:0003676
LesAffx.55138.1.S1_at	GO:0005622
LesAffx.69566.1.S1_at	GO:0005975
LesAffx.50480.1.S1_at	GO:0016020
LesAffx.47351.1.S1_at	GO:0005509
LesAffx.47351.1.S1_at	GO:0005576
Les.2659.1.S1_at	GO:0005795
Les.2659.1.S1_at	GO:0008378
LesAffx.56589.2.S1_at	GO:0003950
LesAffx.56589.2.S1_at	GO:0005634
LesAffx.70007.2.A1_at	GO:0003824
LesAffx.70007.2.S1_at	GO:0003824
LesAffx.70712.1.S1_at	GO:0000786
LesAffx.70712.1.S1_at	GO:0003677
LesAffx.70712.1.S1_at	GO:0005634
LesAffx.70712.1.S1_at	GO:0006334
LesAffx.62310.1.S1_at	GO:0005783
LesAffx.22813.1.S1_at	GO:0005975
LesAffx.412.2.S1_at	GO:0006952
LesAffx.412.2.S1_at	GO:0009279
LesAffx.52942.1.S1_at	GO:0001666
LesAffx.22755.1.S1_at	GO:0003899
LesAffx.22755.1.S1_at	GO:0006350
LesAffx.22755.1.S1_at	GO:0003677
LesAffx.22755.1.S1_at	GO:0005634
LesAffx.22755.1.S1_at	EC:2.7.7.6
LesAffx.42697.1.S1_at	GO:0003824
LesAffx.71571.1.S1_at	GO:0009926
LesAffx.71571.1.S1_at	GO:0009672
LesAffx.71571.1.S1_at	GO:0016021
LesAffx.2298.1.S1_at	GO:0004672
LesAffx.2298.1.S1_at	GO:0005524
LesAffx.2298.1.S1_at	GO:0006468
LesAffx.56740.2.S1_at	GO:0016023
LesAffx.68106.1.S1_at	GO:0005743
LesAffx.68106.1.S1_at	GO:0006839
LesAffx.68106.1.S1_at	GO:0005488
LesAffx.70371.1.S1_at	GO:0005515
LesAffx.70371.1.S1_at	GO:0008270
LesAffx.43625.1.S1_at	GO:0016020
LesAffx.43625.1.S1_at	GO:0030001
LesAffx.43625.1.S1_at	GO:0046873
LesAffx.71026.2.S1_at	GO:0008270
LesAffx.19952.1.S1_at	GO:0005634
LesAffx.19952.1.S1_at	GO:0030528
LesAffx.19952.1.S1_at	GO:0045449
LesAffx.47696.1.S1_at	GO:0004601
LesAffx.47696.1.S1_at	GO:0006979
LesAffx.47696.1.S1_at	EC:1.11.1.7
LesAffx.50814.1.A1_at	GO:0003700
LesAffx.50814.1.A1_at	GO:0005634
LesAffx.50814.1.A1_at	GO:0006355
LesAffx.50814.1.S1_at	GO:0003700
LesAffx.50814.1.S1_at	GO:0005634
LesAffx.50814.1.S1_at	GO:0006355
LesAffx.69210.1.S1_at	GO:0016023
LesAffx.69210.1.S1_at	GO:0045045
LesAffx.69210.1.S1_at	GO:0004869
Les.2993.3.S1_at	GO:0004739
Les.2993.3.S1_at	EC:1.2.4.1
LesAffx.19952.1.A1_at	GO:0003677
LesAffx.19952.1.A1_at	GO:0045449
LesAffx.19952.1.A1_at	GO:0005634
LesAffx.19952.1.A1_at	GO:0030528
LesAffx.66974.1.S1_at	GO:0016021
Les.1394.1.A1_at	GO:0005576
LesAffx.70980.1.S1_at	GO:0003676
LesAffx.70980.1.S1_at	GO:0005634
LesAffx.70980.1.S1_at	GO:0008270
LesAffx.61012.2.S1_at	GO:0005515
LesAffx.61012.2.S1_at	GO:0007165
LesAffx.67592.1.S1_at	GO:0006869
LesAffx.67592.1.S1_at	GO:0008289
LesAffx.52939.1.S1_at	GO:0005739
Les.1856.1.S1_at	GO:0009117
Les.1856.1.S1_at	GO:0047710
Les.1856.1.S1_at	EC:3.6.1.29
LesAffx.62837.1.S1_at	GO:0016615
LesAffx.62837.1.S1_at	GO:0006099
LesAffx.62837.1.S1_at	GO:0006100
LesAffx.51958.1.S1_at	GO:0004672
LesAffx.51958.1.S1_at	GO:0009536
LesAffx.51958.1.S1_at	GO:0005524
LesAffx.51958.1.S1_at	GO:0006468
LesAffx.51958.1.S1_at	EC:2.7.1.37
LesAffx.53629.2.S1_at	GO:0009536
LesAffx.37692.1.A1_at	GO:0048364
LesAffx.37692.1.A1_at	GO:0048234
LesAffx.37692.1.A1_at	GO:0005375
LesAffx.37692.1.A1_at	GO:0006825
LesAffx.37692.1.A1_at	GO:0016021
LesAffx.37692.1.S1_at	GO:0048364
LesAffx.37692.1.S1_at	GO:0048234
LesAffx.37692.1.S1_at	GO:0005375
LesAffx.37692.1.S1_at	GO:0006825
LesAffx.37692.1.S1_at	GO:0016021
LesAffx.69931.1.S1_at	GO:0016023
LesAffx.69931.1.S1_at	GO:0005525
LesAffx.69931.1.S1_at	GO:0045045
LesAffx.69931.1.S1_at	GO:0006886
LesAffx.69931.1.S1_at	GO:0007264
LesAffx.69931.1.S1_at	GO:0005524
LesAffx.69931.1.S1_at	GO:0008134
LesAffx.12958.1.S1_at	GO:0016301
LesAffx.12958.1.S1_at	GO:0005524
LesAffx.12958.1.S1_at	GO:0000103
LesAffx.65901.1.S1_at	GO:0009840
LesAffx.65901.1.S1_at	GO:0008462
LesAffx.65901.1.S1_at	GO:0006508
LesAffx.65901.1.S1_at	EC:3.4.21.92
LesAffx.40520.1.S1_at	GO:0010048
LesAffx.71606.1.S1_s_at	GO:0004601
LesAffx.71606.1.S1_s_at	GO:0006979
LesAffx.71606.1.S1_s_at	EC:1.11.1.7
LesAffx.13481.1.S1_at	GO:0004553
LesAffx.13481.1.S1_at	GO:0005975
LesAffx.13481.1.S1_at	EC:3.2.1
Les.3431.2.S1_a_at	GO:0003713
Les.3431.2.S1_at	GO:0003713
LesAffx.58331.1.A1_at	GO:0005732
LesAffx.69374.1.S1_at	GO:0016607
LesAffx.69374.1.S1_at	GO:0000398
LesAffx.69374.1.S1_at	GO:0003676
Les.440.1.A1_at	GO:0005622
Les.440.1.A1_at	GO:0005515
Les.440.1.A1_at	GO:0045116
LesAffx.65124.1.A1_at	GO:0009775
LesAffx.65124.1.A1_at	GO:0016023
LesAffx.65124.1.A1_at	GO:0045045
LesAffx.65124.1.A1_at	GO:0009536
LesAffx.65124.1.A1_at	GO:0009512
LesAffx.65124.1.S1_at	GO:0009775
LesAffx.65124.1.S1_at	GO:0016023
LesAffx.65124.1.S1_at	GO:0045045
LesAffx.65124.1.S1_at	GO:0009536
LesAffx.65124.1.S1_at	GO:0009512
Les.3048.1.S1_at	GO:0004840
Les.3048.1.S1_at	GO:0006512
Les.3048.1.S1_at	GO:0019787
Les.1686.2.S1_at	GO:0005739
Les.1686.2.S1_at	GO:0005634
Les.1686.2.S1_at	GO:0003677
LesAffx.49505.1.S1_at	GO:0008270
LesAffx.49505.1.S1_at	GO:0016021
LesAffx.42797.1.S1_at	GO:0005528
LesAffx.42797.1.S1_at	GO:0009543
LesAffx.42797.1.S1_at	GO:0003755
LesAffx.42797.1.S1_at	EC:5.2.1.8
LesAffx.9321.1.S1_at	GO:0016023
Les.2073.2.S1_at	GO:0004519
LesAffx.13666.1.S1_s_at	GO:0016023
LesAffx.13666.1.S1_s_at	GO:0016020
LesAffx.13666.1.S1_s_at	GO:0016192
LesAffx.31079.1.A1_at	GO:0016020
LesAffx.31079.1.S1_at	GO:0016020
LesAffx.61795.2.S1_at	GO:0016020
Les.570.1.S1_at	GO:0003676
Les.570.1.S1_at	GO:0004519
LesAffx.68265.2.S1_at	GO:0016023
LesAffx.68265.2.S1_at	GO:0045045
LesAffx.19017.1.S1_at	GO:0003700
LesAffx.19017.1.S1_at	GO:0005634
LesAffx.6643.1.S1_at	GO:0005744
LesAffx.6643.1.S1_at	GO:0015031
LesAffx.6643.1.S1_at	GO:0008565
LesAffx.59690.1.S1_at	GO:0008270
LesAffx.59690.1.S1_at	GO:0005515
LesAffx.59690.1.S1_at	GO:0007242
LesAffx.5017.2.S1_at	GO:0020037
LesAffx.5017.2.S1_at	GO:0046914
LesAffx.41123.1.S1_at	GO:0009536
LesAffx.56868.1.A1_at	GO:0003700
LesAffx.56868.1.A1_at	GO:0005634
LesAffx.56868.1.A1_at	GO:0006355
LesAffx.56868.1.S1_at	GO:0003700
LesAffx.56868.1.S1_at	GO:0005634
LesAffx.56868.1.S1_at	GO:0006355
Les.3146.2.S1_at	GO:0008380
LesAffx.48829.1.S1_at	GO:0003677
LesAffx.48829.1.S1_at	GO:0045449
LesAffx.43462.1.S1_at	GO:0005198
LesAffx.35132.1.S1_at	GO:0046872
LesAffx.35132.1.S1_at	GO:0006118
LesAffx.16236.1.A1_at	GO:0030508
LesAffx.62296.1.S1_at	GO:0003747
LesAffx.62296.1.S1_at	GO:0006415
LesAffx.15550.1.A1_at	GO:0008080
LesAffx.15550.1.A1_at	GO:0008152
LesAffx.15550.1.S1_at	GO:0008080
LesAffx.15550.1.S1_at	GO:0008152
LesAffx.38977.1.S1_at	GO:0005524
LesAffx.38977.1.S1_at	GO:0006468
LesAffx.38977.1.S1_at	GO:0004674
LesAffx.64717.1.A1_at	GO:0003677
LesAffx.64717.1.A1_at	GO:0005634
Les.1225.2.S1_at	GO:0006118
Les.1225.2.S1_at	GO:0006725
Les.1225.2.S1_at	GO:0008198
Les.1225.2.S1_at	GO:0016491
LesAffx.20903.1.S1_at	GO:0006952
LesAffx.20903.1.S1_at	GO:0009607
Les.1721.2.S1_at	GO:0016023
Les.1721.2.S1_at	GO:0045045
Les.1721.2.S1_at	GO:0005576
Les.1721.2.S1_at	GO:0005975
Les.1721.2.S1_at	GO:0030248
LesAffx.27006.1.S1_at	GO:0009536
LesAffx.27006.1.S1_at	GO:0005515
LesAffx.27006.1.S1_at	GO:0008270
LesAffx.70159.1.S1_at	GO:0006457
LesAffx.52427.1.S1_at	GO:0006629
LesAffx.61328.1.S1_at	GO:0016491
LesAffx.3059.1.S1_at	GO:0003700
LesAffx.3059.1.S1_at	GO:0005634
LesAffx.39240.1.S1_at	GO:0008270
LesAffx.58308.1.S1_at	GO:0003700
LesAffx.58308.1.S1_at	GO:0005634
LesAffx.30869.1.S1_at	GO:0016051
LesAffx.30869.1.S1_at	GO:0016020
LesAffx.30869.1.S1_at	GO:0008375
LesAffx.68746.2.S1_at	GO:0005488
LesAffx.26051.1.S1_at	GO:0003735
LesAffx.26051.1.S1_at	GO:0005843
LesAffx.26051.1.S1_at	GO:0006412
LesAffx.26051.1.S1_at	GO:0004519
LesAffx.26051.1.S1_at	EC:3.6.5.3
LesAffx.50392.1.S1_at	GO:0009536
LesAffx.50392.1.S1_at	GO:0005801
LesAffx.50392.1.S1_at	GO:0006888
LesAffx.5571.1.S1_at	GO:0003677
LesAffx.5571.1.S1_at	GO:0006289
LesAffx.58326.1.A1_at	GO:0016788
LesAffx.2303.1.S1_at	GO:0016491
LesAffx.29242.1.S1_at	GO:0005739
LesAffx.29242.1.S1_at	GO:0016491
LesAffx.98.1.A1_at	GO:0006915
LesAffx.98.1.A1_at	GO:0003700
LesAffx.98.1.A1_at	GO:0005634
LesAffx.98.1.A1_at	GO:0043565
LesAffx.98.1.A1_at	GO:0046983
LesAffx.98.1.S1_at	GO:0006915
LesAffx.98.1.S1_at	GO:0003700
LesAffx.98.1.S1_at	GO:0005634
LesAffx.98.1.S1_at	GO:0043565
LesAffx.98.1.S1_at	GO:0046983
LesAffx.30544.1.A1_at	GO:0016020
LesAffx.30544.1.A1_at	GO:0006857
LesAffx.30544.1.A1_at	GO:0005215
LesAffx.30544.1.S1_at	GO:0016020
LesAffx.30544.1.S1_at	GO:0006857
LesAffx.30544.1.S1_at	GO:0005215
LesAffx.35954.1.S1_at	GO:0005622
LesAffx.35954.1.S1_at	GO:0008270
LesAffx.7704.1.S1_at	GO:0046914
LesAffx.7704.1.S1_at	GO:0030001
LesAffx.20723.1.S1_at	GO:0008219
LesAffx.20723.1.S1_at	GO:0016021
LesAffx.56797.1.S1_at	GO:0016020
LesAffx.64223.1.S1_at	GO:0005666
LesAffx.64223.1.S1_at	GO:0009304
LesAffx.64223.1.S1_at	GO:0003677
LesAffx.64223.1.S1_at	GO:0003899
LesAffx.64223.1.S1_at	GO:0046983
LesAffx.68076.1.S1_at	GO:0003700
LesAffx.68076.1.S1_at	GO:0045449
Les.2756.1.A1_at	GO:0004834
Les.2756.1.A1_at	GO:0000162
Les.2756.1.A1_at	GO:0009536
Les.2756.1.A1_at	EC:4.2.1.20
Les.605.1.S1_at	GO:0030170
Les.605.1.S1_at	GO:0009536
LesAffx.3635.2.A1_at	GO:0005516
LesAffx.3635.2.S1_at	GO:0005516
LesAffx.56389.1.S1_at	GO:0016491
Les.1470.2.S1_at	GO:0009507
Les.1470.2.S1_at	GO:0003676
LesAffx.11979.2.S1_at	GO:0000293
LesAffx.11979.2.S1_at	GO:0008137
LesAffx.11979.2.S1_at	GO:0006970
LesAffx.11979.2.S1_at	GO:0006118
LesAffx.11979.2.S1_at	GO:0016020
LesAffx.11979.2.S1_at	GO:0005739
LesAffx.11979.2.S1_at	EC:1.16.1.7
LesAffx.11979.2.S1_at	EC:1.6.5.3
Les.3925.2.S1_at	GO:0002119
Les.3925.2.S1_at	GO:0016226
Les.3925.2.S1_at	GO:0040007
Les.3925.2.S1_at	GO:0005739
Les.3925.2.S1_at	GO:0005198
Les.3925.2.S1_at	GO:0005506
Les.3925.2.S1_at	GO:0051536
LesAffx.60582.1.S1_at	GO:0003677
LesAffx.11828.1.S1_at	GO:0006457
LesAffx.11828.1.S1_at	GO:0000774
LesAffx.11828.1.S1_at	GO:0042803
LesAffx.11828.1.S1_at	GO:0051087
LesAffx.29850.1.S1_at	GO:0005488
LesAffx.29850.1.S1_at	GO:0005743
LesAffx.29850.1.S1_at	GO:0006839
LesAffx.29850.1.S1_at	GO:0005975
LesAffx.5083.1.A1_at	GO:0005739
LesAffx.5083.1.A1_at	GO:0009536
LesAffx.5083.1.A1_at	GO:0008270
LesAffx.5083.1.A1_at	GO:0005509
LesAffx.5083.1.S1_at	GO:0005739
LesAffx.5083.1.S1_at	GO:0009536
LesAffx.5083.1.S1_at	GO:0005509
LesAffx.5083.1.S1_at	GO:0008270
LesAffx.20507.1.S1_at	GO:0009544
LesAffx.20507.1.S1_at	GO:0015986
LesAffx.20507.1.S1_at	GO:0030234
LesAffx.20507.1.S1_at	GO:0016469
LesAffx.63544.1.S1_at	GO:0016563
LesAffx.63544.1.S1_at	GO:0003700
LesAffx.63544.1.S1_at	GO:0005634
LesAffx.63544.1.S1_at	GO:0005739
LesAffx.63544.1.S1_at	GO:0006355
LesAffx.67254.1.S1_at	GO:0005840
LesAffx.67254.1.S1_at	GO:0042254
LesAffx.67254.1.S1_at	GO:0003735
LesAffx.67254.1.S1_at	GO:0006412
LesAffx.67254.1.S1_at	EC:3.6.5.3
Les.4418.1.A1_s_at	GO:0006950
LesAffx.37213.1.A1_at	GO:0030528
LesAffx.37213.1.A1_at	GO:0003677
LesAffx.37213.1.A1_at	GO:0045449
LesAffx.37213.1.A1_at	GO:0005634
LesAffx.37213.1.A1_at	GO:0009536
LesAffx.37213.1.S1_at	GO:0030528
LesAffx.37213.1.S1_at	GO:0003677
LesAffx.37213.1.S1_at	GO:0045449
LesAffx.37213.1.S1_at	GO:0005634
LesAffx.37213.1.S1_at	GO:0009536
LesAffx.5459.1.S1_at	GO:0009536
LesAffx.5459.1.S1_at	GO:0008026
LesAffx.65143.1.A1_at	GO:0009536
LesAffx.65143.1.A1_at	GO:0009539
LesAffx.65143.1.A1_at	GO:0009767
LesAffx.65143.1.A1_at	GO:0016021
LesAffx.65143.1.A1_at	GO:0020037
LesAffx.65143.1.A1_at	GO:0046872
LesAffx.65143.1.S1_at	GO:0009536
LesAffx.65143.1.S1_at	GO:0009539
LesAffx.65143.1.S1_at	GO:0009767
LesAffx.65143.1.S1_at	GO:0016021
LesAffx.65143.1.S1_at	GO:0020037
LesAffx.65143.1.S1_at	GO:0046872
LesAffx.3499.2.A1_at	GO:0003735
LesAffx.3499.2.A1_at	GO:0006412
LesAffx.3499.2.A1_at	GO:0015935
LesAffx.3499.2.S1_at	GO:0003735
LesAffx.3499.2.S1_at	GO:0006412
LesAffx.3499.2.S1_at	GO:0015935
LesAffx.25192.1.S1_at	GO:0004143
LesAffx.25192.1.S1_at	GO:0007205
LesAffx.47840.1.S1_at	GO:0004867
LesAffx.63813.1.S1_at	GO:0016020
LesAffx.56.11.S1_at	GO:0008080
LesAffx.56.11.S1_at	GO:0008152
LesAffx.65940.1.S1_at	GO:0009543
LesAffx.21675.1.A1_at	GO:0009853
LesAffx.21675.1.A1_at	GO:0045279
LesAffx.21675.1.A1_at	GO:0031966
LesAffx.21675.1.S1_at	GO:0009853
LesAffx.21675.1.S1_at	GO:0045279
LesAffx.21675.1.S1_at	GO:0031966
LesAffx.2638.1.S1_at	GO:0016023
LesAffx.16204.1.S1_at	GO:0005528
LesAffx.16204.1.S1_at	GO:0009543
LesAffx.16204.1.S1_at	GO:0003755
LesAffx.16204.1.S1_at	GO:0006457
LesAffx.16204.1.S1_at	EC:5.2.1.8
LesAffx.33777.2.A1_at	GO:0006457
LesAffx.33777.2.A1_at	GO:0003755
LesAffx.33777.2.A1_at	EC:5.2.1.8
LesAffx.46046.1.S1_at	GO:0003700
LesAffx.46046.1.S1_at	GO:0005634
LesAffx.46046.1.S1_at	GO:0043565
LesAffx.46046.1.S1_at	GO:0046983
LesAffx.61585.1.S1_at	GO:0005739
LesAffx.61585.1.S1_at	GO:0007242
LesAffx.28869.1.S1_at	GO:0006413
LesAffx.28869.1.S1_at	GO:0003743
Les.4509.2.S1_at	GO:0006123
Les.4509.2.S1_at	GO:0009060
Les.4509.2.S1_at	GO:0005751
Les.4509.2.S1_at	GO:0004129
Les.4509.2.S1_at	EC:1.9.3.1
LesAffx.41070.1.A1_at	GO:0005737
LesAffx.41070.1.A1_at	GO:0005886
LesAffx.67929.1.S1_at	GO:0007242
LesAffx.67929.1.S1_at	GO:0005515
LesAffx.67929.1.S1_at	GO:0008270
LesAffx.33200.1.S1_at	GO:0009536
LesAffx.33200.1.S1_at	GO:0008168
Les.3065.1.S1_at	GO:0003677
Les.3065.1.S1_at	GO:0005634
LesAffx.8872.1.S1_at	GO:0016023
LesAffx.8872.1.S1_at	GO:0016020
LesAffx.8872.1.S1_at	GO:0045045
LesAffx.65817.2.S1_at	GO:0042149
LesAffx.18597.1.S1_at	GO:0016020
LesAffx.18597.1.S1_at	GO:0006810
LesAffx.64535.1.S1_at	GO:0016023
LesAffx.64535.1.S1_at	GO:0045045
LesAffx.47059.1.S1_at	GO:0003677
LesAffx.47059.1.S1_at	GO:0003713
LesAffx.56196.1.S1_at	GO:0003700
LesAffx.56196.1.S1_at	GO:0009536
Les.2424.1.S1_at	GO:0005783
LesAffx.30683.1.S1_at	GO:0005622
LesAffx.30683.1.S1_at	GO:0008270
LesAffx.30683.1.S1_at	GO:0005515
LesAffx.2998.1.S1_at	GO:0006950
Les.2923.2.S1_at	GO:0005975
LesAffx.52932.1.S1_at	GO:0003676
LesAffx.14665.2.S1_at	GO:0006446
LesAffx.14665.2.S1_at	GO:0003743
LesAffx.35972.1.S1_at	GO:0009536
LesAffx.1574.8.A1_at	GO:0009536
LesAffx.1574.8.S1_at	GO:0009536
LesAffx.64703.1.A1_at	GO:0003676
LesAffx.64703.1.A1_at	GO:0005524
LesAffx.64703.1.A1_at	GO:0008026
LesAffx.8708.1.S1_at	GO:0004672
LesAffx.8708.1.S1_at	GO:0005524
LesAffx.8708.1.S1_at	GO:0006468
Les.4096.1.S1_at	GO:0042719
Les.4096.1.S1_at	GO:0045039
Les.3163.3.S1_at	GO:0016023
Les.3163.3.S1_at	GO:0045045
LesAffx.5911.1.S1_at	GO:0008287
LesAffx.5911.1.S1_at	GO:0015071
LesAffx.5911.1.S1_at	GO:0006470
LesAffx.5911.1.S1_at	GO:0005739
LesAffx.14353.1.S1_at	GO:0006825
LesAffx.14353.1.S1_at	GO:0009535
LesAffx.14353.1.S1_at	GO:0015662
LesAffx.27591.1.S1_at	GO:0016787
LesAffx.53501.1.S1_at	GO:0004497
LesAffx.53501.1.S1_at	GO:0005506
LesAffx.53501.1.S1_at	GO:0006118
LesAffx.53501.1.S1_at	GO:0020037
LesAffx.61899.1.S1_at	GO:0008508
LesAffx.61899.1.S1_at	GO:0016020
LesAffx.61899.1.S1_at	GO:0009536
LesAffx.61899.1.S1_at	GO:0006814
LesAffx.70322.1.S1_at	GO:0006952
LesAffx.70322.1.S1_at	GO:0008146
LesAffx.31317.7.S1_at	GO:0016021
LesAffx.48876.1.S1_at	GO:0005634
LesAffx.48876.1.S1_at	GO:0003677
LesAffx.48876.1.S1_at	GO:0030528
LesAffx.48876.1.S1_at	GO:0045449
Les.626.1.S1_at	GO:0030095
Les.626.1.S1_at	GO:0009543
Les.626.1.S1_at	GO:0009654
Les.626.1.S1_at	GO:0005509
Les.626.1.S1_at	GO:0015979
Les.626.1.S1_at	GO:0019898
LesAffx.48350.1.S1_at	GO:0016020
LesAffx.48350.1.S1_at	GO:0005739
LesAffx.18653.1.S1_at	GO:0003676
LesAffx.39771.2.S1_at	GO:0005509
LesAffx.39771.2.S1_at	GO:0005544
LesAffx.44140.1.A1_at	GO:0009737
LesAffx.44140.1.A1_at	GO:0005515
LesAffx.44140.1.A1_at	GO:0008270
LesAffx.44140.1.A1_at	GO:0003677
LesAffx.44140.1.A1_at	GO:0006281
LesAffx.44140.1.A1_at	GO:0005622
LesAffx.44140.1.S1_at	GO:0009737
LesAffx.44140.1.S1_at	GO:0005515
LesAffx.44140.1.S1_at	GO:0008270
LesAffx.44140.1.S1_at	GO:0003677
LesAffx.44140.1.S1_at	GO:0006281
LesAffx.44140.1.S1_at	GO:0005622
LesAffx.45025.1.S1_at	GO:0005529
LesAffx.65726.1.S1_at	GO:0016787
Les.946.1.S1_at	GO:0005622
Les.946.1.S1_at	GO:0006810
LesAffx.32723.1.S1_at	GO:0003700
LesAffx.32723.1.S1_at	GO:0005634
LesAffx.32723.1.S1_at	GO:0043565
LesAffx.32723.1.S1_at	GO:0046983
LesAffx.5618.1.S1_at	GO:0003677
LesAffx.66953.1.S1_at	GO:0004601
LesAffx.66953.1.S1_at	GO:0006979
LesAffx.66953.1.S1_at	EC:1.11.1.7
LesAffx.69653.1.S1_at	GO:0048024
LesAffx.69653.1.S1_at	GO:0005515
LesAffx.69653.1.S1_at	GO:0006334
LesAffx.69653.1.S1_at	GO:0035059
LesAffx.69653.1.S1_at	GO:0000074
LesAffx.6024.1.A1_at	GO:0005739
LesAffx.6024.1.A1_at	GO:0009536
LesAffx.6024.1.A1_at	GO:0016020
LesAffx.6024.1.S1_at	GO:0005739
LesAffx.6024.1.S1_at	GO:0009536
LesAffx.6024.1.S1_at	GO:0016020
Les.2627.1.S1_at	GO:0005515
Les.2627.1.S1_at	GO:0008270
Les.2627.1.S1_x_at	GO:0005515
Les.2627.1.S1_x_at	GO:0008270
LesAffx.64307.1.S1_at	GO:0004359
LesAffx.64307.1.S1_at	GO:0009793
LesAffx.64307.1.S1_at	GO:0017068
LesAffx.64307.1.S1_at	GO:0005829
LesAffx.64307.1.S1_at	GO:0008615
LesAffx.64307.1.S1_at	EC:3.5.1.2
LesAffx.68257.1.S1_at	GO:0005622
LesAffx.68257.1.S1_at	GO:0043565
LesAffx.69815.1.S1_at	GO:0016023
LesAffx.69815.1.S1_at	GO:0016020
LesAffx.69815.1.S1_at	GO:0045045
LesAffx.69815.1.S1_at	GO:0009536
LesAffx.71242.2.S1_at	GO:0045449
LesAffx.71242.2.S1_at	GO:0008270
LesAffx.71242.2.S1_at	GO:0005739
LesAffx.71242.2.S1_at	GO:0003677
LesAffx.71242.2.S1_at	GO:0005634
Les.1079.1.S1_at	GO:0016023
Les.1079.1.S1_at	GO:0005739
Les.1079.1.S1_at	GO:0045045
Les.1079.1.S1_at	GO:0016789
Les.1079.1.S1_at	GO:0006629
Les.1079.1.S1_at	EC:3.1.1
Les.2654.1.S1_at	GO:0005840
Les.2654.1.S1_at	GO:0042254
Les.2654.1.S1_at	GO:0003735
Les.2654.1.S1_at	GO:0006412
LesAffx.16247.2.S1_at	GO:0008138
LesAffx.16247.2.S1_at	GO:0006470
Les.2294.2.A1_a_at	GO:0005515
Les.2294.2.A1_a_at	GO:0008270
Les.2294.2.A1_at	GO:0005515
Les.2294.2.A1_at	GO:0008270
LesAffx.62772.1.S1_at	GO:0003723
Les.2173.1.A1_at	GO:0004867
Les.2173.1.A1_at	GO:0009611
Les.3070.2.A1_at	GO:0003993
Les.500.1.S1_s_at	GO:0005737
Les.500.1.S1_s_at	GO:0019307
LesAffx.59020.1.S1_at	GO:0003676
LesAffx.59020.1.S1_at	GO:0005524
LesAffx.59020.1.S1_at	GO:0008026
Les.1647.1.A1_at	GO:0003723
Les.1647.1.A1_at	GO:0005622
Les.1647.1.A1_at	GO:0006396
LesAffx.62690.2.A1_at	GO:0005739
LesAffx.62690.2.S1_at	GO:0005739
LesAffx.65646.2.S1_at	GO:0005200
LesAffx.65646.2.S1_at	GO:0048574
LesAffx.65646.2.S1_at	GO:0006325
LesAffx.65646.2.S1_at	GO:0048234
LesAffx.65646.2.S1_at	GO:0005515
LesAffx.49019.1.S1_at	GO:0005515
LesAffx.49019.1.S1_at	GO:0003700
LesAffx.49019.1.S1_at	GO:0005634
LesAffx.49019.1.S1_at	GO:0043565
LesAffx.49444.1.S1_at	GO:0005634
LesAffx.49444.1.S1_at	GO:0003677
LesAffx.49444.1.S1_at	GO:0030528
LesAffx.49444.1.S1_at	GO:0045449
Les.228.1.S1_a_at	GO:0016023
Les.228.1.S1_a_at	GO:0006869
Les.228.1.S1_a_at	GO:0045045
Les.228.1.S1_a_at	GO:0008289
Les.228.1.S1_a_at	GO:0003676
Les.228.1.S1_a_at	GO:0008270
Les.228.1.S1_a_at	GO:0005199
Les.228.1.S1_at	GO:0016023
Les.228.1.S1_at	GO:0006869
Les.228.1.S1_at	GO:0045045
Les.228.1.S1_at	GO:0008289
Les.228.1.S1_at	GO:0003676
Les.228.1.S1_at	GO:0008270
Les.228.1.S1_at	GO:0005199
LesAffx.55283.1.S1_at	GO:0003700
LesAffx.55283.1.S1_at	GO:0016602
LesAffx.55283.1.S1_at	GO:0006355
LesAffx.71035.1.S1_at	GO:0009733
Les.3252.1.A1_at	GO:0003735
Les.3252.1.A1_at	GO:0006412
Les.3252.1.A1_at	GO:0005842
Les.3252.1.A1_at	GO:0005739
Les.3252.1.A1_at	EC:3.6.5.3
LesAffx.62989.1.S1_at	GO:0005975
Les.4224.1.A1_at	GO:0004375
Les.4224.1.A1_at	GO:0005961
Les.4224.1.A1_at	GO:0019464
Les.4224.1.A1_at	GO:0005634
Les.4224.1.A1_at	EC:1.4.4.2
LesAffx.10416.1.S1_at	GO:0003676
LesAffx.10416.1.S1_at	GO:0009536
LesAffx.62068.1.S1_at	GO:0009628
LesAffx.62068.1.S1_at	GO:0004672
LesAffx.62068.1.S1_at	GO:0009737
LesAffx.62068.1.S1_at	GO:0005524
LesAffx.62068.1.S1_at	GO:0006468
LesAffx.62068.1.S1_at	EC:2.7.1.37
LesAffx.70013.1.S1_at	GO:0007242
LesAffx.19618.1.S1_at	GO:0005840
LesAffx.19618.1.S1_at	GO:0006412
LesAffx.19618.1.S1_at	GO:0005739
LesAffx.19618.1.S1_at	EC:3.6.5.3
LesAffx.9245.1.S1_at	GO:0008121
LesAffx.9245.1.S1_at	GO:0005740
LesAffx.9245.1.S1_at	GO:0006122
LesAffx.9245.1.S1_at	EC:1.10.2.2
LesAffx.24397.1.S1_at	GO:0004871
LesAffx.24397.1.S1_at	GO:0005834
LesAffx.24397.1.S1_at	GO:0007186
LesAffx.36979.1.S1_at	GO:0005509
LesAffx.71583.1.S1_at	GO:0009536
LesAffx.59076.1.S1_at	GO:0009536
Les.2812.1.S1_at	GO:0003700
Les.2812.1.S1_at	GO:0005634
Les.2812.1.S1_at	GO:0043565
Les.2812.1.S1_at	GO:0046983
Les.2812.1.S1_at	GO:0006306
Les.2812.1.S1_at	GO:0008170
LesAffx.67471.1.S1_at	GO:0006606
LesAffx.67471.1.S1_at	GO:0008565
LesAffx.67471.1.S1_at	GO:0005634
LesAffx.67471.1.S1_at	GO:0009536
LesAffx.67341.2.S1_at	GO:0009536
LesAffx.67341.2.S1_at	GO:0006355
LesAffx.10653.1.S1_at	GO:0003676
LesAffx.10653.1.S1_at	GO:0008270
LesAffx.71464.2.A1_at	GO:0016023
LesAffx.71464.2.A1_at	GO:0016020
LesAffx.71464.2.S1_at	GO:0016023
LesAffx.71464.2.S1_at	GO:0016020
LesAffx.69164.1.S1_at	GO:0004867
LesAffx.55055.1.S1_at	GO:0009536
LesAffx.55055.1.S1_at	GO:0004867
LesAffx.61047.1.S1_at	GO:0003713
LesAffx.61047.1.S1_at	GO:0048366
LesAffx.58334.1.S1_at	GO:0005975
LesAffx.58334.1.S1_at	GO:0009536
LesAffx.64523.1.A1_at	GO:0016020
LesAffx.64523.1.S1_at	GO:0016020
LesAffx.70153.1.A1_at	GO:0008270
LesAffx.70153.1.S1_at	GO:0008270
LesAffx.69253.1.S1_at	GO:0016023
LesAffx.69253.1.S1_at	GO:0045045
Les.202.1.S1_at	GO:0046872
LesAffx.24167.1.A1_at	GO:0016789
LesAffx.24167.1.A1_at	EC:3.1.1
LesAffx.24167.1.S1_at	GO:0016789
LesAffx.24167.1.S1_at	EC:3.1.1
LesAffx.9393.1.S1_at	GO:0003676
LesAffx.9393.1.S1_at	GO:0008270
LesAffx.68054.1.S1_at	GO:0006457
LesAffx.68054.1.S1_at	GO:0031072
Les.99.1.S1_at	GO:0005199
Les.99.1.S1_at	GO:0009664
Les.2594.1.S1_at	GO:0003702
Les.2594.1.S1_at	GO:0005634
Les.2594.1.S1_at	GO:0006281
Les.2594.1.S1_at	GO:0008270
Les.2594.1.S1_at	GO:0045449
LesAffx.69583.1.S1_at	GO:0003676
LesAffx.69583.1.S1_at	GO:0008270
LesAffx.17339.1.S1_at	GO:0000785
LesAffx.17339.1.S1_at	GO:0003677
LesAffx.17339.1.S1_at	GO:0005634
Les.144.1.S1_at	GO:0005515
Les.144.1.S1_at	GO:0008270
LesAffx.51641.1.S1_at	GO:0005215
LesAffx.51641.1.S1_at	GO:0006810
LesAffx.51641.1.S1_at	GO:0016021
LesAffx.62933.1.S1_at	GO:0003700
LesAffx.62933.1.S1_at	GO:0005634
LesAffx.62933.1.S1_at	GO:0008270
LesAffx.64546.1.S1_at	GO:0003735
LesAffx.64546.1.S1_at	GO:0005840
LesAffx.64546.1.S1_at	GO:0006412
LesAffx.32379.2.S1_at	GO:0016051
LesAffx.64546.1.A1_at	GO:0003735
LesAffx.64546.1.A1_at	GO:0005840
LesAffx.64546.1.A1_at	GO:0006412
LesAffx.67103.1.S1_at	GO:0003676
LesAffx.26668.1.S1_at	GO:0004601
LesAffx.26668.1.S1_at	GO:0006979
LesAffx.26668.1.S1_at	EC:1.11.1.7
LesAffx.68857.1.S1_at	GO:0005515
Les.1386.1.S1_at	GO:0005975
LesAffx.59706.1.S1_at	GO:0016023
LesAffx.6036.1.S1_at	GO:0003824
LesAffx.60391.1.S1_at	GO:0046872
LesAffx.60391.1.S1_at	GO:0009536
LesAffx.60391.1.S1_at	GO:0006118
LesAffx.60391.1.S1_at	GO:0005515
LesAffx.66671.1.S1_at	GO:0000775
LesAffx.66671.1.S1_at	GO:0005634
Les.3154.2.S1_at	GO:0003723
Les.3154.2.S1_at	GO:0003735
Les.3154.2.S1_at	GO:0005840
Les.3154.2.S1_at	GO:0006412
LesAffx.28335.1.S1_at	GO:0006284
LesAffx.66676.1.S1_at	GO:0005783
LesAffx.66676.1.S1_at	GO:0016021
LesAffx.33082.1.S1_at	GO:0008757
LesAffx.52349.1.S1_at	GO:0005801
LesAffx.52349.1.S1_at	GO:0006890
LesAffx.52349.1.S1_at	GO:0016021
LesAffx.14840.1.S1_at	GO:0015071
LesAffx.41316.1.S1_at	GO:0016887
LesAffx.1574.7.A1_at	GO:0003824
LesAffx.1574.7.S1_at	GO:0003824
LesAffx.49209.1.S1_at	GO:0005739
LesAffx.49209.1.S1_at	GO:0016020
LesAffx.52015.1.S1_at	GO:0009152
LesAffx.52015.1.S1_at	GO:0016742
LesAffx.52015.1.S1_at	GO:0008864
LesAffx.52015.1.S1_at	EC:2.1.2
LesAffx.52015.1.S1_at	EC:3.5.1.10
LesAffx.470.1.S1_at	GO:0016787
LesAffx.69601.2.S1_at	GO:0004437
LesAffx.69601.2.S1_at	GO:0009536
LesAffx.70708.1.S1_at	GO:0051607
LesAffx.41213.1.S1_at	GO:0009536
LesAffx.68800.1.S1_at	GO:0005179
LesAffx.68800.1.S1_at	GO:0005576
LesAffx.56730.1.S1_at	GO:0007275
LesAffx.56730.1.S1_at	GO:0016020
LesAffx.57251.1.S1_at	GO:0009505
LesAffx.57251.1.S1_at	GO:0007155
LesAffx.70067.1.S1_at	GO:0003735
LesAffx.70067.1.S1_at	GO:0005840
LesAffx.70067.1.S1_at	GO:0006412
LesAffx.894.1.S1_at	GO:0016023
LesAffx.894.1.S1_at	GO:0045045
LesAffx.894.1.S1_at	GO:0004601
LesAffx.894.1.S1_at	GO:0006979
LesAffx.894.1.S1_at	EC:1.11.1.7
Les.2657.1.S1_at	GO:0016021
LesAffx.13113.1.S1_at	GO:0016020
LesAffx.28554.1.S1_at	GO:0016787
Les.3399.2.S1_at	GO:0006412
Les.3399.2.S1_at	GO:0003735
Les.3399.2.S1_at	GO:0009536
Les.3399.2.S1_at	GO:0015934
Les.3399.2.S1_at	GO:0016020
Les.3399.2.S1_at	EC:3.6.5.3
LesAffx.54321.1.A1_at	GO:0016023
LesAffx.54321.1.A1_at	GO:0005739
LesAffx.54321.1.A1_at	GO:0020037
LesAffx.54321.1.A1_at	GO:0046914
LesAffx.54321.1.S1_at	GO:0016023
LesAffx.54321.1.S1_at	GO:0005739
LesAffx.54321.1.S1_at	GO:0020037
LesAffx.54321.1.S1_at	GO:0046914
LesAffx.60831.1.S1_at	GO:0004601
LesAffx.60831.1.S1_at	GO:0006979
LesAffx.60831.1.S1_at	EC:1.11.1.7
LesAffx.65478.1.S1_at	GO:0016023
LesAffx.65478.1.S1_at	GO:0005634
LesAffx.67747.3.S1_at	GO:0005739
LesAffx.67747.3.S1_at	GO:0006508
LesAffx.67747.3.S1_at	GO:0004185
LesAffx.67747.3.S1_at	EC:3.4.16
Les.4281.2.S1_at	GO:0016023
Les.4281.2.S1_at	GO:0045045
Les.4281.2.S1_at	GO:0005739
Les.4281.2.S1_at	GO:0016787
LesAffx.69162.1.S1_at	GO:0008168
LesAffx.69162.1.S1_at	EC:2.1.1
LesAffx.8297.1.S1_at	GO:0009536
LesAffx.8297.1.S1_at	GO:0005739
Les.1348.1.A1_at	GO:0009536
LesAffx.50407.1.S1_at	GO:0016226
LesAffx.50407.1.S1_at	GO:0005198
LesAffx.50407.1.S1_at	GO:0009507
LesAffx.50407.1.S1_at	GO:0009658
LesAffx.50407.1.S1_at	GO:0005506
LesAffx.50407.1.S1_at	GO:0051536
LesAffx.50407.1.S1_at	GO:0004519
LesAffx.57386.1.S1_at	GO:0008270
LesAffx.59110.1.S1_at	GO:0046907
LesAffx.59110.1.S1_at	GO:0005198
LesAffx.60279.1.S1_at	GO:0005739
LesAffx.67725.1.S1_at	GO:0016023
LesAffx.67725.1.S1_at	GO:0045045
LesAffx.67725.1.S1_at	GO:0004601
LesAffx.67725.1.S1_at	GO:0005739
LesAffx.67725.1.S1_at	GO:0006979
LesAffx.67725.1.S1_at	EC:1.11.1.7
LesAffx.71016.1.S1_at	GO:0046910
LesAffx.19390.2.S1_at	GO:0000074
LesAffx.19390.2.S1_at	GO:0005739
LesAffx.19390.2.S1_at	GO:0005634
LesAffx.19390.2.S1_at	GO:0016538
LesAffx.27262.2.S1_a_at	GO:0030508
LesAffx.27262.2.S1_a_at	GO:0016023
LesAffx.27262.2.S1_a_at	GO:0009055
LesAffx.27262.2.S1_a_at	GO:0045045
LesAffx.27262.2.S1_a_at	GO:0006118
LesAffx.3701.1.S1_at	GO:0015934
LesAffx.3701.1.S1_at	GO:0006412
LesAffx.3701.1.S1_at	GO:0003735
LesAffx.3701.1.S1_at	EC:3.6.5.3
LesAffx.46085.3.S1_at	GO:0004497
LesAffx.46085.3.S1_at	GO:0005506
LesAffx.46085.3.S1_at	GO:0006118
LesAffx.46085.3.S1_at	GO:0020037
LesAffx.56.3.S1_at	GO:0007338
LesAffx.56.3.S1_at	GO:0009555
LesAffx.56.3.S1_at	GO:0005388
LesAffx.56.3.S1_at	GO:0005516
LesAffx.56.3.S1_at	EC:3.6.3.8
Les.3086.2.S1_at	GO:0015031
Les.3086.2.S1_at	GO:0008565
LesAffx.50687.1.S1_at	GO:0008152
LesAffx.50687.1.S1_at	GO:0016491
LesAffx.56167.1.S1_at	GO:0009407
LesAffx.56167.1.S1_at	GO:0005737
LesAffx.56167.1.S1_at	GO:0004364
LesAffx.56167.1.S1_at	EC:2.5.1.18
LesAffx.71578.1.S1_at	GO:0006952
LesAffx.71578.1.S1_at	GO:0003824
LesAffx.71578.1.S1_at	GO:0005739
LesAffx.48174.1.S1_at	GO:0016020
LesAffx.48174.1.S1_at	GO:0006810
LesAffx.48174.1.S1_at	GO:0005215
LesAffx.50540.1.S1_at	GO:0016023
LesAffx.50540.1.S1_at	GO:0018401
LesAffx.50540.1.S1_at	GO:0045045
LesAffx.50540.1.S1_at	GO:0004656
LesAffx.50540.1.S1_at	EC:1.14.11.2
LesAffx.71628.1.S1_at	GO:0030508
LesAffx.71628.1.S1_at	GO:0006118
LesAffx.71628.1.S1_at	GO:0008794
LesAffx.71628.1.S1_at	GO:0009055
LesAffx.71628.1.S1_at	GO:0015035
LesAffx.71628.1.S1_at	GO:0045454
LesAffx.71628.1.S1_at	EC:1.20.4.1
LesAffx.24293.1.A1_at	GO:0006306
LesAffx.24293.1.A1_at	GO:0008170
LesAffx.24293.1.S1_at	GO:0006306
LesAffx.24293.1.S1_at	GO:0008170
LesAffx.33882.1.S1_at	GO:0009536
LesAffx.33882.1.S1_at	GO:0006888
LesAffx.53857.1.S1_at	GO:0030508
LesAffx.53857.1.S1_at	GO:0016023
LesAffx.53857.1.S1_at	GO:0045045
LesAffx.53857.1.S1_at	GO:0006118
LesAffx.53857.1.S1_at	GO:0008794
LesAffx.53857.1.S1_at	GO:0009055
LesAffx.53857.1.S1_at	GO:0015035
LesAffx.53857.1.S1_at	GO:0045454
LesAffx.53857.1.S1_at	EC:1.20.4.1
LesAffx.60265.1.S1_at	GO:0005786
LesAffx.60265.1.S1_at	GO:0006614
LesAffx.60265.1.S1_at	GO:0008312
LesAffx.60265.1.S1_at	EC:3.6.5.4
LesAffx.8662.1.S1_at	GO:0016020
LesAffx.16920.1.A1_at	GO:0045449
LesAffx.16920.1.A1_at	GO:0005179
LesAffx.16920.1.A1_at	GO:0005576
LesAffx.26108.1.S1_at	GO:0000166
Les.3940.2.A1_at	GO:0004867
Les.3940.2.A1_at	GO:0009611
LesAffx.59536.1.S1_at	GO:0006878
LesAffx.59536.1.S1_at	GO:0030001
LesAffx.59536.1.S1_at	GO:0046872
LesAffx.62334.1.S1_at	GO:0003700
LesAffx.62334.1.S1_at	GO:0005634
LesAffx.62334.1.S1_at	GO:0045449
LesAffx.15253.1.S1_at	GO:0016023
LesAffx.15253.1.S1_at	GO:0045045
LesAffx.15253.1.S1_at	GO:0016020
LesAffx.15253.1.S1_at	GO:0003824
LesAffx.10257.2.A1_at	GO:0006412
LesAffx.10257.2.A1_at	GO:0009536
LesAffx.10257.2.A1_at	EC:3.6.5.3
Les.3248.2.S1_at	GO:0009825
Les.3248.2.S1_at	GO:0004696
Les.3248.2.S1_at	GO:0042538
Les.3248.2.S1_at	GO:0009965
Les.3248.2.S1_at	GO:0009742
Les.3248.2.S1_at	GO:0009733
Les.3248.2.S1_at	GO:0009933
Les.3248.2.S1_at	GO:0006468
LesAffx.49548.1.S1_at	GO:0005839
LesAffx.49548.1.S1_at	GO:0003723
LesAffx.49548.1.S1_at	GO:0006511
LesAffx.49548.1.S1_at	GO:0004197
LesAffx.49548.1.S1_at	EC:3.4.22
LesAffx.965.1.A1_at	GO:0005829
LesAffx.965.1.A1_at	GO:0004792
LesAffx.965.1.A1_at	GO:0005739
LesAffx.965.1.A1_at	GO:0016784
LesAffx.965.1.A1_at	GO:0008272
LesAffx.965.1.A1_at	EC:2.8.1.1
LesAffx.965.1.A1_at	EC:2.8.1.2
Les.3080.1.S1_a_at	GO:0005840
Les.3080.1.S1_a_at	GO:0003735
Les.3080.1.S1_a_at	GO:0006412
Les.3080.1.S1_a_at	GO:0005739
Les.3080.1.S1_a_at	EC:3.6.5.3
Les.3080.1.S1_at	GO:0005840
Les.3080.1.S1_at	GO:0003735
Les.3080.1.S1_at	GO:0006412
Les.3080.1.S1_at	GO:0005739
Les.3080.1.S1_at	EC:3.6.5.3
Les.387.1.S1_at	GO:0005634
Les.387.1.S1_at	GO:0003676
LesAffx.18338.1.S1_at	GO:0009536
LesAffx.18338.1.S1_at	GO:0009539
LesAffx.18338.1.S1_at	GO:0015979
LesAffx.18338.1.S1_at	GO:0016020
Les.3429.1.S1_at	GO:0000786
Les.3429.1.S1_at	GO:0003677
Les.3429.1.S1_at	GO:0005634
Les.3429.1.S1_at	GO:0006334
LesAffx.37876.1.A1_at	GO:0016023
LesAffx.37876.1.S1_at	GO:0016023
LesAffx.52453.1.S1_at	GO:0003779
LesAffx.52453.1.S1_at	GO:0007010
LesAffx.67847.2.S1_at	GO:0016020
LesAffx.16645.1.S1_at	GO:0009536
LesAffx.62406.1.S1_at	GO:0016301
LesAffx.48402.1.A1_at	GO:0030095
LesAffx.48402.1.A1_at	GO:0009543
LesAffx.48402.1.A1_at	GO:0009654
LesAffx.48402.1.A1_at	GO:0005509
LesAffx.48402.1.A1_at	GO:0015979
LesAffx.48402.1.A1_at	GO:0019898
LesAffx.48402.1.S1_at	GO:0030095
LesAffx.48402.1.S1_at	GO:0009543
LesAffx.48402.1.S1_at	GO:0009654
LesAffx.48402.1.S1_at	GO:0005509
LesAffx.48402.1.S1_at	GO:0015979
LesAffx.48402.1.S1_at	GO:0019898
LesAffx.64540.1.S1_at	GO:0005739
Les.3444.1.S1_at	GO:0004129
Les.3444.1.S1_at	GO:0005746
Les.3444.1.S1_at	GO:0006118
Les.3444.1.S1_at	GO:0009055
Les.3444.1.S1_at	GO:0003676
Les.3444.1.S1_at	GO:0008270
LesAffx.62935.1.S1_at	GO:0004747
LesAffx.62935.1.S1_at	GO:0006014
LesAffx.62935.1.S1_at	GO:0005739
LesAffx.62935.1.S1_at	EC:2.7.1.15
LesAffx.64505.1.S1_at	GO:0003677
LesAffx.64505.1.S1_at	GO:0045449
LesAffx.70365.2.S1_at	GO:0004730
LesAffx.70365.2.S1_at	GO:0003723
LesAffx.70365.2.S1_at	GO:0006396
LesAffx.70365.2.S1_at	GO:0009982
LesAffx.70365.2.S1_at	EC:4.2.1.70
Les.4229.2.S1_at	GO:0005777
Les.2494.1.S1_at	GO:0016023
Les.2494.1.S1_at	GO:0010150
Les.2494.1.S1_at	GO:0045045
LesAffx.62935.2.A1_at	GO:0016301
LesAffx.55489.2.S1_at	GO:0009536
LesAffx.39985.1.S1_at	GO:0005622
LesAffx.16165.1.S1_at	GO:0003677
LesAffx.16165.1.S1_at	GO:0045449
LesAffx.16165.1.S1_at	GO:0005515
LesAffx.16165.1.S1_at	GO:0008270
LesAffx.1690.2.S1_at	GO:0008152
LesAffx.1690.2.S1_at	GO:0016491
LesAffx.1959.4.S1_at	GO:0008270
LesAffx.26531.1.S1_at	GO:0016132
LesAffx.26531.1.S1_at	GO:0010268
LesAffx.152.1.S1_at	GO:0005856
LesAffx.152.1.S1_at	GO:0030833
LesAffx.24212.1.A1_at	GO:0009536
LesAffx.24212.1.A1_at	GO:0003906
LesAffx.24212.1.A1_at	GO:0006342
LesAffx.24212.1.A1_at	GO:0019104
LesAffx.24212.1.A1_at	GO:0005515
LesAffx.24212.1.A1_at	GO:0006306
LesAffx.24212.1.A1_at	GO:0005634
LesAffx.24212.1.A1_at	EC:4.2.99.18
LesAffx.24212.1.S1_at	GO:0009536
LesAffx.24212.1.S1_at	GO:0003906
LesAffx.24212.1.S1_at	GO:0006342
LesAffx.24212.1.S1_at	GO:0019104
LesAffx.24212.1.S1_at	GO:0005515
LesAffx.24212.1.S1_at	GO:0006306
LesAffx.24212.1.S1_at	GO:0005634
LesAffx.24212.1.S1_at	EC:4.2.99.18
LesAffx.65210.1.A1_at	GO:0005739
LesAffx.65210.1.S1_at	GO:0005739
Les.1900.1.S1_at	GO:0006952
Les.1900.1.S1_at	GO:0009607
Les.3093.2.S1_at	GO:0006629
Les.3093.2.S1_at	GO:0016311
Les.3093.2.S1_at	GO:0016791
LesAffx.34161.1.S1_at	GO:0005739
LesAffx.34161.1.S1_at	GO:0016020
LesAffx.64261.1.S1_at	GO:0003700
LesAffx.64261.1.S1_at	GO:0005634
LesAffx.51257.1.S1_at	GO:0003700
LesAffx.51257.1.S1_at	GO:0005634
LesAffx.51257.1.S1_at	GO:0043565
LesAffx.51257.1.S1_at	GO:0045449
LesAffx.66853.2.A1_at	GO:0005215
LesAffx.66853.2.A1_at	GO:0006810
LesAffx.64464.1.A1_at	GO:0005515
LesAffx.64464.1.A1_at	GO:0004672
LesAffx.64464.1.A1_at	GO:0005524
LesAffx.64464.1.A1_at	GO:0006468
LesAffx.64464.1.A1_at	EC:2.7.1.37
LesAffx.39385.1.S1_at	GO:0016021
LesAffx.5781.2.S1_at	GO:0000247
LesAffx.5781.2.S1_at	GO:0005783
LesAffx.5781.2.S1_at	GO:0016021
LesAffx.5781.2.S1_at	GO:0016125
LesAffx.5781.2.S1_at	GO:0047750
Les.3274.1.S1_at	GO:0005739
LesAffx.65135.1.S1_at	GO:0003950
LesAffx.65135.1.S1_at	GO:0005634
LesAffx.32680.1.S1_at	GO:0003723
LesAffx.32680.1.S1_at	GO:0006396
LesAffx.32680.1.S1_at	GO:0000175
LesAffx.32865.1.A1_at	GO:0006457
LesAffx.32865.1.A1_at	GO:0003755
LesAffx.32865.1.A1_at	EC:5.2.1.8
LesAffx.12493.1.S1_at	GO:0003684
LesAffx.12493.1.S1_at	GO:0006284
LesAffx.12493.1.S1_at	GO:0008270
LesAffx.12493.1.S1_at	GO:0008534
LesAffx.60714.1.S1_at	GO:0003735
LesAffx.60714.1.S1_at	GO:0005840
LesAffx.60714.1.S1_at	GO:0006412
LesAffx.66163.1.S1_at	GO:0008152
LesAffx.66163.1.S1_at	GO:0003824
LesAffx.55638.1.S1_at	GO:0016023
LesAffx.55638.1.S1_at	GO:0045045
LesAffx.55638.1.S1_at	GO:0004601
LesAffx.55638.1.S1_at	GO:0006979
LesAffx.66593.1.S1_at	GO:0016020
LesAffx.66593.1.S1_at	GO:0006508
Les.677.1.S1_at	GO:0000786
Les.677.1.S1_at	GO:0003677
Les.677.1.S1_at	GO:0005634
Les.677.1.S1_at	GO:0006334
LesAffx.12586.1.A1_at	GO:0003700
LesAffx.12586.1.A1_at	GO:0005634
LesAffx.12586.1.A1_at	GO:0009536
LesAffx.12586.1.A1_at	GO:0006355
LesAffx.44781.1.S1_at	GO:0005739
LesAffx.44781.1.S1_at	GO:0016020
LesAffx.44781.1.S1_at	GO:0003824
LesAffx.44781.1.S1_at	GO:0006629
LesAffx.44781.1.S1_at	GO:0008061
LesAffx.44781.1.S1_at	GO:0008270
LesAffx.57775.1.A1_at	GO:0015071
LesAffx.12586.1.S1_at	GO:0003700
LesAffx.12586.1.S1_at	GO:0005634
LesAffx.12586.1.S1_at	GO:0009536
LesAffx.12586.1.S1_at	GO:0006355
LesAffx.41333.2.S1_at	GO:0015071
LesAffx.53180.2.S1_at	GO:0016023
LesAffx.53180.2.S1_at	GO:0045045
LesAffx.61490.1.S1_at	GO:0006464
LesAffx.71255.1.S1_at	GO:0030508
LesAffx.71255.1.S1_at	GO:0008794
LesAffx.71255.1.S1_at	GO:0006118
LesAffx.71255.1.S1_at	GO:0009055
LesAffx.71255.1.S1_at	GO:0015035
LesAffx.71255.1.S1_at	GO:0045454
LesAffx.71255.1.S1_at	EC:1.20.4.1
LesAffx.30937.1.A1_at	GO:0004497
LesAffx.30937.1.A1_at	GO:0005506
LesAffx.30937.1.A1_at	GO:0006118
LesAffx.30937.1.A1_at	GO:0020037
LesAffx.30937.1.S1_at	GO:0004497
LesAffx.30937.1.S1_at	GO:0005506
LesAffx.30937.1.S1_at	GO:0006118
LesAffx.30937.1.S1_at	GO:0020037
LesAffx.47221.1.S1_at	GO:0016020
LesAffx.47221.1.S1_at	GO:0006857
LesAffx.47221.1.S1_at	GO:0005215
LesAffx.69324.2.S1_at	GO:0006574
LesAffx.69324.2.S1_at	GO:0006635
LesAffx.69324.2.S1_at	GO:0009733
LesAffx.31836.1.S1_at	GO:0016491
LesAffx.31836.1.S1_at	GO:0005739
Les.2299.1.A1_at	GO:0004497
Les.2299.1.A1_at	GO:0005506
Les.2299.1.A1_at	GO:0006118
Les.2299.1.A1_at	GO:0020037
Les.1047.1.S1_at	GO:0009570
Les.1047.1.S1_at	GO:0005198
LesAffx.47950.1.S1_at	GO:0004730
LesAffx.47950.1.S1_at	EC:4.2.1.70
LesAffx.60101.1.S1_at	GO:0005741
LesAffx.60101.1.S1_at	GO:0006820
LesAffx.60101.1.S1_at	GO:0008308
LesAffx.24714.2.S1_at	GO:0009117
LesAffx.24714.2.S1_at	GO:0000166
LesAffx.1883.1.S1_at	GO:0016301
LesAffx.34363.1.S1_at	GO:0004553
LesAffx.34363.1.S1_at	GO:0005975
LesAffx.34363.1.S1_at	EC:3.2.1
LesAffx.47933.1.S1_at	GO:0009416
LesAffx.47933.1.S1_at	GO:0004871
LesAffx.47933.1.S1_at	GO:0003700
LesAffx.47933.1.S1_at	GO:0005634
LesAffx.47933.1.S1_at	GO:0008270
LesAffx.47933.1.S1_at	GO:0043565
LesAffx.63216.1.S1_at	GO:0016023
LesAffx.63216.1.S1_at	GO:0016020
LesAffx.63216.1.S1_at	GO:0007242
Les.3260.2.S1_at	GO:0004840
Les.3260.2.S1_at	GO:0006512
Les.3260.2.S1_at	GO:0005622
Les.3260.2.S1_at	GO:0019787
LesAffx.49263.1.S1_at	GO:0004672
LesAffx.49263.1.S1_at	GO:0005524
LesAffx.49263.1.S1_at	GO:0006468
LesAffx.56734.1.S1_at	GO:0016787
LesAffx.56734.1.S1_at	GO:0009536
LesAffx.66314.1.S1_at	GO:0004672
LesAffx.66314.1.S1_at	GO:0005524
LesAffx.66314.1.S1_at	GO:0006468
LesAffx.66314.1.S1_at	GO:0016491
Les.5935.2.S1_at	GO:0016023
Les.5935.2.S1_at	GO:0045045
Les.5935.2.S1_at	GO:0004601
Les.5935.2.S1_at	GO:0006979
Les.2645.1.A1_at	GO:0005509
LesAffx.56596.1.S1_at	GO:0004840
LesAffx.56596.1.S1_at	GO:0006512
LesAffx.56596.1.S1_at	GO:0009536
LesAffx.56596.1.S1_at	GO:0019787
LesAffx.63065.1.S1_at	GO:0005509
LesAffx.65436.1.S1_at	GO:0016023
LesAffx.65436.1.S1_at	GO:0045045
LesAffx.65436.1.S1_at	GO:0006118
LesAffx.65436.1.S1_at	GO:0004497
LesAffx.65436.1.S1_at	GO:0005506
LesAffx.65436.1.S1_at	GO:0020037
[truncated: 19,658 more rows]
