# Supplementary material for: Transcriptomic analysis of tomato carpel development reveals alterations in ethylene and gibberellin synthesis during pat3/pat4 parthenocarpic fruit set
Source: BMC Plant Biol. 2009 May 29;9:67. doi: 10.1186/1471-2229-9-67 (PMC2700107; doi:10.1186/1471-2229-9-67)
Supplement: Additional file 4 — eTIME RP75/59 and eUC-82vsRP75/59 variables genes. Differentially expressed genes in parthenocarpic fruit set with respect to the non-parthenocarpic one. [file 1471-2229-9-67-S4.csv]

Additional file 4. eTIME RP75/59 and eUC-82vsRP75/59 variables genes. Differentially expressed genes in parthenocarpic fruit set with restpect to the non-parthenocarpic one.
Array_probe_set
Les.836.2.S1_at
Les.836.2.S1_a_at
Les.836.1.S1_at
Les.4957.1.S1_at
LesAffx.68547.1.S1_at
LesAffx.63231.1.S1_at
Les.5789.1.S1_at
Les.687.2.S1_at
Les.24.1.S1_at
LesAffx.66226.1.S1_at
Les.3186.1.S1_at
Les.2170.1.A1_at
Les.687.1.S1_at
Les.1650.1.A1_at
LesAffx.60610.1.S1_at
Les.3186.3.A1_at
LesAffx.60610.2.S1_at
Les.4902.1.S1_at
LesAffx.67531.1.S1_at
Les.5764.1.S1_at
Les.5886.1.S1_at
LesAffx.46550.1.S1_at
LesAffx.52219.1.S1_at
Les.4596.1.S1_at
Les.2696.1.S1_at
Les.174.1.A1_at
Les.2001.1.S1_at
LesAffx.66226.2.S1_at
Les.3713.1.S1_at
Les.687.3.A1_at
Les.3413.2.A1_at
Les.351.1.S1_at
LesAffx.823.1.S1_at
Les.3652.1.S1_at
Les.5432.1.S1_at
LesAffx.6688.1.S1_at
LesAffx.5691.1.S1_at
LesAffx.64999.1.S1_at
LesAffx.24799.1.S1_at
Les.63.1.S1_at
Les.2944.2.S1_at
Les.3021.1.S1_at
LesAffx.69324.1.S1_at
Les.4317.1.S1_at
Les.3590.1.S1_at
LesAffx.61110.1.S1_at
Les.412.1.A1_at
LesAffx.24799.2.S1_at
LesAffx.65882.1.S1_at
Les.1219.1.A1_at
Les.3707.1.S1_at
LesAffx.37075.1.S1_at
Les.3932.1.S1_at
LesAffx.46215.1.S1_at
LesAffx.71535.1.S1_at
Les.4304.1.S1_at
Les.3932.3.S1_at
Les.4658.1.S1_at
Les.3619.1.S1_at
Les.2944.3.S1_at
Les.4857.2.S1_at
Les.1077.1.S1_at
Les.4341.1.A1_at
Les.2643.1.S1_at
Les.906.1.A1_at
Les.2802.1.A1_at
LesAffx.38410.1.S1_at
LesAffx.4617.1.A1_at
Les.5402.1.S1_at
Les.3113.1.S1_at
Les.2001.1.S1_s_at
LesAffx.69492.1.S1_at
Les.2180.2.A1_at
LesAffx.37075.2.S1_at
LesAffx.4981.1.S1_at
Les.4233.2.A1_at
Les.3519.1.S1_at
Les.1068.1.S1_at
LesAffx.56.6.S1_at
LesAffx.4763.3.S1_at
Les.2012.1.S1_at
LesAffx.51158.1.S1_at
Les.2332.1.A1_at
Les.5479.1.S1_at
Les.5817.1.S1_at
Les.111.1.S1_at
Les.2944.1.A1_at
Les.4383.1.S1_at
LesAffx.17773.1.S1_at
Les.51.1.S1_at
Les.4460.1.S1_at
Les.107.1.S1_at
Les.369.1.S1_at
Les.88.1.S1_at
Les.1395.1.A1_at
Les.3520.1.S1_at
Les.3272.1.S1_at
LesAffx.24799.2.A1_at
Les.2461.1.S1_at
Les.2809.1.S1_at
Les.4980.1.S1_at
Les.1505.1.A1_at
Les.5481.1.S1_at
LesAffx.30148.1.S1_at
Les.3019.1.S1_at
Les.620.1.A1_at
Les.5309.1.S1_at
Les.4445.1.S1_at
Les.4678.1.S1_at
Les.4697.1.S1_at
Les.2206.1.S1_at
LesAffx.62924.1.S1_at
Les.3013.2.A1_at
Les.2902.1.S1_at
Les.5312.1.S1_at
LesAffx.29508.1.S1_at
LesAffx.61047.1.S1_at
Les.3059.3.A1_a_at
Les.4459.1.S1_s_at
Les.3019.2.S1_at
LesAffx.62670.1.S1_at
Les.3113.2.S1_at
Les.4233.1.S1_at
Les.4604.1.S1_at
LesAffx.2226.1.S1_at
Les.1320.1.A1_at
Les.677.1.S1_at
Les.2325.1.S1_at
Les.5664.1.S1_at
Les.4825.1.S1_at
Les.467.1.S1_at
Les.3693.1.S1_at
LesAffx.19390.1.S1_at
Les.3560.1.S1_at
Les.3779.1.S1_at
LesAffx.65881.1.S1_at
LesAffx.69528.1.S1_at
Les.2299.1.A1_at
Les.3413.1.S1_at
Les.3758.1.S1_at
LesAffx.33890.1.S1_at
Les.2137.1.S1_at
Les.3314.1.S1_at
Les.804.1.S1_at
Les.1606.1.S1_at
Les.642.1.S1_at
Les.175.1.S1_at
Les.4345.1.S1_at
Les.5560.1.S1_at
Les.5290.1.S1_at
LesAffx.57950.1.S1_at
Les.1910.2.S1_at
Les.2949.1.S1_at
LesAffx.61802.1.S1_at
Les.1830.1.A1_at
Les.5638.1.S1_at
Les.2578.1.S1_at
LesAffx.10650.1.S1_at
Les.2206.2.A1_at
LesAffx.57950.1.A1_at
LesAffx.13252.2.S1_at
LesAffx.9815.1.A1_at
Les.5118.1.S1_at
LesAffx.60168.2.S1_at
LesAffx.5491.1.S1_at
Les.5343.1.S1_at
Les.3721.1.S1_at
LesAffx.68108.1.S1_at
Les.5740.1.S1_at
LesAffx.70712.1.S1_at
LesAffx.70226.1.S1_at
Les.2971.1.S1_at
Les.1701.1.S1_at
Les.3555.1.S1_at
Les.5377.1.S1_at
Les.2003.1.A1_at
Les.677.2.A1_at
LesAffx.66953.1.S1_at
LesAffx.62356.1.S1_at
Les.612.1.S1_at
Les.3732.1.S1_at
LesAffx.69872.1.S1_at
Les.2817.1.S1_at
LesAffx.54718.1.S1_at
Les.2277.1.A1_at
Les.2062.1.S1_at
Les.5293.1.S1_at
Les.2452.1.A1_at
Les.2164.1.A1_at
LesAffx.60100.1.S1_at
LesAffx.63458.1.S1_at
LesAffx.2226.2.A1_at
LesAffx.67922.1.S1_at
Les.5494.1.S1_at
Les.266.1.S1_at
Les.5917.1.S1_at
LesAffx.71534.1.S1_at
LesAffx.50170.1.S1_at
Les.4896.1.S1_at
LesAffx.65501.1.S1_at
Les.1047.2.A1_at
LesAffx.30562.1.S1_at
Les.5629.1.S1_at
LesAffx.69830.1.S1_at
LesAffx.67767.1.A1_at
LesAffx.67541.1.S1_at
Les.89.1.S1_at
Les.3209.1.S1_at
Les.4756.1.S1_at
Les.3517.2.S1_a_at
Les.112.1.S1_at
Les.3319.3.S1_at
Les.3064.1.S1_at
LesAffx.8720.2.S1_at
Les.4496.1.S1_at
LesAffx.6110.1.S1_at
Les.4492.3.S1_at
Les.4442.1.S1_s_at
Les.413.1.S1_s_at
Les.360.1.S1_at
LesAffx.69296.1.S1_at
Les.1910.3.A1_at
Les.5130.1.S1_at
Les.3319.1.S1_at
Les.109.1.S1_at
Les.2063.1.A1_at
Les.5886.2.S1_at
LesAffx.61034.1.S1_at
Les.881.1.A1_at
Les.4439.1.S1_at
LesAffx.59595.1.S1_at
Les.178.1.S1_at
Les.4603.1.S1_at
LesAffx.34772.1.S1_at
Les.551.1.A1_at
LesAffx.70522.1.S1_at
Les.4960.1.S1_at
Les.135.1.S1_at
LesAffx.2226.2.S1_at
LesAffx.3467.1.S1_at
Les.5621.1.S1_at
Les.65.1.S1_at
Les.5719.1.S1_at
Les.228.1.S1_at
LesAffx.24204.1.A1_at
Les.5283.1.S1_at
Les.3097.1.S1_at
Les.3090.1.S1_at
LesAffx.51318.1.S1_at
Les.866.1.A1_at
Les.5696.1.S1_at
Les.3562.1.S1_at
Les.795.2.S1_at
LesAffx.54485.1.S1_at
LesAffx.49534.1.S1_at
LesAffx.24384.1.S1_at
Les.5455.1.S1_at
LesAffx.68802.1.S1_at
LesAffx.21605.1.S1_at
Les.612.2.A1_at
LesAffx.24279.1.S1_at
LesAffx.61589.1.S1_at
Les.4655.1.S1_at
Les.1399.1.A1_at
Les.5114.1.S1_at
LesAffx.67274.1.S1_at
Les.2115.2.S1_a_at
Les.4680.1.S1_at
Les.4501.1.S1_at
Les.7.1.S1_at
Les.2270.1.S1_at
Les.4978.1.S1_at
LesAffx.344.10.S1_at
LesAffx.62847.2.S1_at
Les.3034.1.S1_at
LesAffx.62742.1.S1_at
Les.5745.1.S1_at
Les.4777.1.S1_at
Les.2115.2.S1_at
Les.4518.3.A1_at
Les.3649.1.S1_at
Les.5670.1.S1_at
Les.4334.2.S1_at
LesAffx.24042.1.S1_at
Les.1786.2.S1_at
Les.2092.1.S1_at
Les.3730.1.S1_at
LesAffx.39240.1.S1_at
Les.2123.1.A1_at
Les.4920.1.S1_at
Les.6.1.S1_at
Les.3503.1.S1_at
Les.5437.1.S1_at
Les.3194.1.S1_at
Les.4831.1.S1_at
Les.2644.2.S1_at
LesAffx.59536.1.S1_at
Les.2971.2.A1_at
Les.2490.1.S1_at
Les.1079.3.A1_at
Les.1539.1.A1_at
Les.3268.1.S1_at
Les.5679.1.S1_at
LesAffx.59668.1.S1_at
Les.3026.3.A1_at
Les.2642.1.S1_at
LesAffx.9038.1.S1_at
Les.1225.1.S1_at
Les.5802.1.S1_at
LesAffx.2303.1.S1_at
Les.3459.1.S1_at
Les.1659.1.A1_at
LesAffx.67767.1.S1_at
Les.3317.1.S1_at
Les.2637.1.S1_at
Les.1258.1.S1_at
LesAffx.36474.1.S1_at
LesAffx.66981.1.S1_at
Les.94.1.S1_at
LesAffx.47140.1.S1_at
Les.1896.1.S1_at
Les.4726.1.S1_at
LesAffx.69216.1.S1_at
LesAffx.70393.2.S1_at
Les.75.1.S1_s_at
Les.5710.1.S1_at
Les.248.1.S1_a_at
Les.1831.1.S1_at
Les.2957.2.S1_at
LesAffx.60762.1.S1_at
Les.5512.1.S1_at
Les.2189.1.S1_at
Les.4681.1.S1_at
LesAffx.109.1.A1_at
Les.5171.1.S1_at
LesAffx.24714.2.S1_at
Les.3319.2.S1_at
Les.2657.1.S1_at
LesAffx.5583.1.S1_at
Les.3809.2.S1_a_at
LesAffx.59277.2.S1_at
LesAffx.48930.1.S1_at
LesAffx.69931.1.S1_at
Les.2957.1.A1_at
LesAffx.30810.1.S1_at
LesAffx.20108.1.S1_at
Les.56.1.S1_at
Les.4288.1.S1_at
Les.4886.1.S1_at
LesAffx.55053.1.S1_at
LesAffx.39923.1.A1_at
Les.3597.1.S1_at
Les.971.1.A1_at
Les.3651.1.S1_at
Les.5941.1.A1_at
Les.3403.3.A1_at
LesAffx.71598.1.S1_at
LesAffx.15986.1.S1_at
Les.1248.2.A1_at
Les.450.1.S1_at
Les.3816.1.A1_at
Les.4966.1.S1_at
Les.4848.1.S1_at
Les.5098.1.S1_at
Les.2974.2.S1_at
Les.5158.1.S1_at
LesAffx.68907.1.S1_at
LesAffx.11993.1.S1_at
Les.1892.1.A1_at
Les.4399.2.S1_at
LesAffx.10352.1.S1_at
LesAffx.46937.1.S1_at
Les.4491.1.S1_at
Les.2203.1.S1_at
LesAffx.49488.1.S1_at
Les.3202.1.S1_at
Les.3625.1.S1_at
Les.2664.1.A1_at
Les.5344.1.S1_at
Les.3101.3.A1_at
Les.5841.1.S1_at
Les.5446.1.S1_at
Les.4736.1.S1_at
LesAffx.57438.1.S1_at
Les.4679.1.S1_at
Les.4799.1.S1_at
LesAffx.12150.1.A1_at
Les.5233.1.S1_at
LesAffx.3537.1.A1_at
Les.4328.1.S1_at
LesAffx.4763.1.S1_at
Les.5880.1.S1_at
LesAffx.63216.1.S1_at
LesAffx.56547.3.A1_at
LesAffx.894.2.A1_at
Les.4300.3.S1_at
Les.2493.1.A1_at
LesAffx.25588.1.S1_s_at
Les.2350.1.S1_at
Les.2576.1.A1_at
LesAffx.70446.1.S1_at
LesAffx.62783.1.S1_at
Les.1179.1.A1_at
Les.4539.2.S1_at
LesAffx.1657.1.S1_at
Les.1715.1.A1_at
Les.5842.1.S1_at
Les.2033.1.A1_a_at
LesAffx.68320.1.S1_at
Les.354.1.S1_at
LesAffx.17924.1.S1_at
LesAffx.66767.1.S1_at
Les.3210.2.A1_a_at
LesAffx.773.1.S1_at
LesAffx.894.2.S1_at
LesAffx.60006.1.S1_at
Les.1221.2.S1_at
LesAffx.71307.1.S1_at
LesAffx.29301.1.S1_at
Les.4262.1.S1_at
Les.3076.1.S1_at
LesAffx.58583.1.S1_at
LesAffx.47351.1.S1_at
Les.2832.1.S1_at
LesAffx.19094.1.S1_at
LesAffx.66001.1.S1_at
Les.1819.1.A1_a_at
LesAffx.12958.1.S1_at
LesAffx.30937.1.A1_at
Les.5863.1.S1_at
LesAffx.67116.1.S1_at
LesAffx.5083.1.A1_at
LesAffx.16710.1.S1_at
LesAffx.28195.1.S1_at
Les.1819.1.A1_at
LesAffx.63693.1.S1_at
Les.2002.2.S1_at
Les.5307.1.S1_at
LesAffx.54595.1.S1_at
LesAffx.4763.2.S1_at
Les.3417.1.S1_at
Les.5383.1.S1_at
LesAffx.58227.1.A1_at
Les.1214.1.A1_at
LesAffx.62349.1.S1_at
Les.5859.1.S1_at
Les.137.1.S1_at
Les.1977.1.S1_at
LesAffx.70216.1.S1_at
Les.2796.1.A1_at
LesAffx.60643.2.S1_at
Les.2719.2.S1_at
Les.1426.1.S1_at
Les.3780.1.S1_at
Les.3088.2.S1_at
Les.204.1.S1_at
Les.4558.1.S1_at
LesAffx.70234.1.S1_at
Les.3289.1.S1_at
Les.1444.1.S1_at
LesAffx.295.1.S1_at
LesAffx.24533.1.A1_at
Les.3022.2.S1_at
Les.3097.2.S1_at
Les.3991.1.S1_at
LesAffx.53821.1.S1_at
Les.3598.1.S1_at
Les.3047.1.S1_at
Les.5365.1.S1_at
Les.3409.1.A1_at
Les.5885.1.A1_at
LesAffx.65568.1.S1_at
LesAffx.25864.1.S1_at
Les.5573.1.S1_at
Les.3738.1.A1_at
Les.3012.2.A1_at
Les.5870.1.S1_at
LesAffx.41381.1.S1_at
Les.379.1.S1_at
Les.5776.1.S1_at
LesAffx.55859.3.S1_at
Les.2090.3.A1_at
Les.2943.2.S1_at
Les.5185.1.S1_at
Les.3252.2.S1_at
Les.1310.1.S1_at
Les.3291.2.A1_at
LesAffx.13824.1.S1_at
Les.4633.1.S1_at
LesAffx.22491.2.S1_at
Les.1343.1.A1_at
Les.2173.1.A1_at
LesAffx.69760.1.S1_at
Les.5217.1.S1_at
LesAffx.19750.1.S1_at
LesAffx.62832.1.S1_at
Les.1.1.S1_at
LesAffx.68249.1.S1_at
LesAffx.34973.1.S1_at
LesAffx.47024.1.S1_at
Les.5843.1.S1_at
Les.922.1.S1_at
LesAffx.66671.1.S1_at
LesAffx.38085.1.A1_at
Les.2474.2.A1_at
Les.3971.2.S1_a_at
Les.5443.1.S1_at
Les.4470.1.S1_at
LesAffx.40008.1.S1_at
Les.5615.1.S1_at
Les.2333.1.S1_at
Les.5671.1.S1_at
Les.5680.1.S1_at
Les.2182.1.A1_at
Les.2989.1.S1_at
LesAffx.37768.1.S1_at
Les.4855.1.S1_at
Les.4823.1.S1_at
Les.4025.1.S1_at
LesAffx.51268.1.S1_at
Les.319.1.A1_at
LesAffx.46549.1.S1_at
LesAffx.69707.1.S1_at
Les.2090.1.S1_at
LesAffx.18878.1.S1_at
LesAffx.51189.1.A1_at
LesAffx.25483.1.S1_at
Les.4574.1.S1_at
Les.2743.1.S1_at
Les.4641.1.S1_at
LesAffx.64104.1.S1_at
Les.5289.1.S1_at
Les.4676.1.S1_at
Les.5771.1.S1_at
LesAffx.42090.1.S1_at
Les.4899.1.S1_a_at
Les.5460.1.S1_at
Les.3009.2.S1_at
Les.4493.2.A1_at
LesAffx.35389.1.S1_at
Les.4769.1.S1_at
Les.34.1.S1_at
Les.628.2.S1_at
Les.3247.1.S1_at
LesAffx.60643.1.S1_at
LesAffx.37853.1.S1_at
Les.3185.1.A1_at
Les.4983.1.S1_at
Les.2961.1.A1_at
Les.5819.1.S1_at
Les.5640.1.A1_at
Les.2167.1.S1_at
Les.1032.3.S1_at
LesAffx.44071.2.S1_at
LesAffx.62434.1.S1_at
LesAffx.22735.1.A1_at
LesAffx.51352.1.S1_at
LesAffx.39178.1.S1_at
LesAffx.61058.1.S1_at
LesAffx.71238.1.S1_at
Les.5019.1.S1_at
Les.3666.1.S1_at
Les.3075.2.S1_at
LesAffx.61869.1.S1_at
LesAffx.35173.1.S1_at
Les.1419.1.S1_at
Les.130.1.S1_at
Les.1924.1.S1_at
Les.3372.1.S1_at
Les.5138.1.S1_at
Les.1875.1.S1_at
Les.5648.1.S1_at
LesAffx.17032.1.S1_at
LesAffx.1105.1.S1_at
LesAffx.70036.1.S1_at
LesAffx.3501.1.S1_at
LesAffx.61614.1.S1_at
LesAffx.69237.1.S1_at
Les.5101.1.S1_at
Les.5598.1.S1_at
LesAffx.71006.1.S1_at
LesAffx.70921.1.S1_at
Les.5734.1.S1_at
LesAffx.59076.1.S1_at
Les.2546.2.S1_at
Les.2856.3.S1_at
Les.3131.1.S1_at
Les.3210.2.A1_at
Les.2453.1.S1_at
LesAffx.62832.2.S1_at
Les.4883.1.S1_at
Les.5207.1.S1_at
Les.3676.1.S1_at
LesAffx.44265.1.S1_at
LesAffx.68257.2.S1_at
LesAffx.51354.1.A1_at
LesAffx.19952.1.S1_at
LesAffx.6592.1.S1_at
Les.1441.1.S1_at
Les.5942.1.S1_at
LesAffx.1959.1.S1_at
Les.3407.2.S1_at
LesAffx.44305.1.A1_at
LesAffx.19333.1.S1_at
LesAffx.8142.1.S1_at
LesAffx.37769.1.S1_at
Les.3505.1.S1_at
Les.3022.1.A1_at
Les.4928.1.S1_at
LesAffx.64458.1.S1_at
Les.1620.1.S1_at
Les.4556.1.S1_at
Les.5483.1.S1_at
Les.1506.1.S1_at
Les.755.1.A1_at
Les.3624.1.S1_at
Les.5192.1.S1_at
LesAffx.62276.1.S1_at
LesAffx.15353.1.S1_at
Les.793.1.S1_s_at
Les.3014.1.S1_at
Les.3350.1.S1_at
Les.5765.1.S1_at
Les.3260.1.S1_at
Les.4080.1.S1_at
Les.4688.1.S1_at
Les.4648.1.S1_at
LesAffx.64525.1.A1_at
LesAffx.62402.1.A1_at
Les.2869.1.S1_at
Les.5760.1.S1_at
Les.182.1.S1_at
LesAffx.26370.1.S1_at
Les.5596.1.S1_at
LesAffx.13805.1.S1_at
Les.2513.1.S1_at
LesAffx.32680.1.S1_at
Les.4335.1.S1_at
Les.3702.1.S1_at
LesAffx.51352.2.S1_at
Les.2296.1.A1_at
Les.1248.2.S1_a_at
Les.3380.1.S1_at
Les.4541.1.S1_at
Les.249.1.S1_at
LesAffx.39923.1.S1_at
Les.1444.2.A1_at
LesAffx.2960.1.S1_at
Les.4786.1.S1_at
Les.96.1.A1_at
Les.5110.1.S1_at
Les.5531.1.S1_at
Les.5950.1.S1_a_at
Les.1047.1.S1_at
Les.5570.1.S1_at
Les.2775.2.S1_at
LesAffx.17129.1.S1_at
Les.5539.1.S1_at
Les.5504.1.S1_at
Les.446.2.S1_at
LesAffx.50136.1.S1_at
Les.2024.2.S1_at
LesAffx.31317.2.S1_at
Les.3046.1.S1_at
Les.2316.1.S1_at
LesAffx.24966.1.S1_at
Les.4290.1.S1_at
Les.3086.3.S1_a_at
Les.5742.1.S1_at
Les.3263.3.S1_at
Les.4958.1.S1_at
LesAffx.12647.1.S1_at
Les.5466.1.S1_at
LesAffx.57549.1.S1_at
Les.4824.1.S1_at
Les.3755.1.A1_at
LesAffx.68956.1.S1_at
Les.5606.1.S1_at
Les.2614.1.S1_at
Les.5480.1.S1_at
Les.5682.1.S1_at
Les.3150.1.S1_at
Les.3538.1.S1_at
Les.2503.1.S1_at
Les.2777.1.S1_at
Les.921.1.S1_at
Les.5268.1.S1_at
Les.4781.1.S1_at
Les.4737.1.S1_at
Les.3307.1.S1_at
LesAffx.25627.1.S1_at
Les.3060.1.S1_at
LesAffx.22735.1.S1_at
Les.4830.1.S1_at
Les.5735.1.S1_at
Les.5336.1.S1_at
LesAffx.64145.1.S1_at
Les.3109.1.S1_at
Les.3489.1.S1_at
LesAffx.60714.1.S1_at
LesAffx.46709.1.S1_at
Les.4146.1.S1_at
LesAffx.17138.1.A1_at
Les.455.1.A1_at
LesAffx.70176.1.S1_at
LesAffx.51279.1.S1_at
Les.5189.1.S1_at
Les.1889.1.A1_at
Les.3251.2.S1_at
Les.3707.1.A1_at
Les.734.1.S1_at
Les.5154.1.S1_at
Les.5830.1.S1_at
LesAffx.65135.1.S1_at
Les.683.2.S1_at
Les.3249.1.S1_at
LesAffx.46142.1.S1_at
Les.5777.1.S1_at
Les.5450.1.S1_at
Les.497.1.S1_at
Les.5687.1.S1_at
Les.62.1.S1_at
Les.5473.1.S1_at
Les.5058.1.S1_at
Les.4858.1.S1_at
Les.5378.1.S1_at
Les.74.1.S1_at
LesAffx.35582.1.S1_at
Les.1691.1.S1_at
Les.2881.2.S1_at
Les.4225.1.S1_at
Les.5295.1.S1_at
Les.3790.1.S1_at
Les.5398.1.S1_at
Les.5029.1.S1_at
LesAffx.286.3.S1_a_at
Les.2875.2.S1_at
Les.2128.1.S1_at
Les.2480.2.S1_at
Les.3450.1.S1_at
LesAffx.60564.1.S1_at
Les.5456.1.S1_at
Les.1481.1.A1_at
Les.4014.1.S1_at
Les.3079.2.S1_at
Les.5153.1.S1_at
Les.4713.1.S1_at
Les.3571.1.S1_at
LesAffx.68073.1.S1_at
Les.5707.1.S1_at
Les.3048.2.S1_a_at
LesAffx.35510.1.A1_at
Les.3430.1.S1_at
Les.1733.1.A1_at
Les.5482.1.S1_at
Les.4578.1.S1_at
Les.4827.1.S1_at
Les.3473.1.S1_at
