# Supplementary material for: Transcriptomic analysis of tomato carpel development reveals alterations in ethylene and gibberellin synthesis during pat3/pat4 parthenocarpic fruit set
Source: BMC Plant Biol. 2009 May 29;9:67. doi: 10.1186/1471-2229-9-67 (PMC2700107; doi:10.1186/1471-2229-9-67)
Supplement: Additional file 5 — Cell division and cycle genes. Cell cycle and cell division genes that changed during normal carpel development and fruit set (TIME). [file 1471-2229-9-67-S5.csv]

Additional file 5. TIME variable genes related to cell division and cycle genes. Cell cycle and cell division genes that changed during normal carpel development and fruit set (TIME). UC82 bud	UC82 bud_preant	UC82 Ant and UC82 3DPA columns showed the mean values of expression for each gene acording to the microarray	after normalization and log2 transformation.
Array probe set	Gen description	Assigned SGN	UC82 bud	UC82 bud_preant	UC82 Ant	UC82 3DPA
GROUP 1
Cell cycle arrest
Les.450.1.S1_at	Cyclin-dependent kinase inhibitor 3	SGN-U322716	9.42	7.88	8.2	9.53
Cell cycle checkpoint
LesAffx.66157.1.S1_at	Mitotic spindle assembly checkpoint protein mad2a (mad2-like 1)		9.86	8.6	7.93	10.17
Cell division related
LesAffx.67274.1.S1_at	Aurora kinase b		7.1	6.36	6.45	7.96
G2/M transition of mitotic cell cycle
Les.3713.1.S1_at	Cyclin-dependent kinase		11.2	9.74	7.14	11.25
M phase of meiotic cell cycle
Les.89.1.S1_at	RAD51	SGN-U330095	8.49	7.41	7.13	8.94
M phase of mitotic cell cycle
LesAffx.25483.1.S1_at	Anaphase-promoting complex subunit 11 homolog		9.91	9.26	9.4	10.09
LesAffx.60610.2.S1_at	Ubiquitin-conjugating enzyme e2c		11.59	9.92	7.69	12.08
Regulation of cyclin-dependent protein kinase activity
Les.2589.1.S1_at	CDC28 protein kinase regulatory subunit 1b	SGN-U317322	12.08	11.61	11.75	12.46
Regulation of progression through cell cycle
Les.103.1.S1_at	Type a-like cyclin	SGN-U326425	10.12	8.81	8.2	10.38
Les.104.1.S1_at	Cyclin 2b protein	SGN-U328897	8.3	6.89	5.69	8.48
Les.105.1.S1_at	B-type cyclin	SGN-U332621	7.85	6.79	6.34	7.97
Les.107.1.S1_at	Cyclin a2	SGN-U326225	8.83	7.55	5.45	8.67
Les.169.1.A1_at	B-type cyclin	SGN-U325515	4.94	4.15	4.07	5.14
Les.169.1.S1_at	B-type cyclin	SGN-U325515	8.65	6.8	4.09	9.32
Les.3055.1.S1_at	Cyclin d3-2		12.2	11.57	10.09	11.28
Les.351.1.S1_at	Cyclin-dependent kinase	SGN-U321700	10.46	8.98	7.26	11.11
Les.3519.1.S1_at	Cyclin d3-2		11.48	10.56	9.47	12.28
Les.3520.1.S1_at	Cyclin d3-2	SGN-U321308	11.72	10.71	9.82	12.6
Les.4444.1.S1_s_at	Cyclin d	SGN-U315092 SGN-U315091	10.72	10.11	8.31	9.8
Les.5343.1.S1_at	Cell division control protein 6	SGN-U323296	7.91	6.65	6.21	8.41
Les.5346.1.S1_at	CDC2+ CDC28-related protein kinase	SGN-U320557	9.11	8.67	8.96	9.6
Les.5569.1.S1_a_at	Protein phosphatase 2 (formerly 2a)catalyticalpha isoform	SGN-U315740 SGN-U335300	9.8	9.42	9.51	10.2
LesAffx.19390.1.S1_at	CCNB2_MEDVAG2 mitotic-specific cyclin-2 (b-like cyclin)		9.26	8.32	6.95	9.54
LesAffx.4297.1.S1_at	Mitotic cyclin		10.03	8.55	5.06	9.8
Les.2949.1.S1_at	PCNA2 proliferating cell nuclear antigen 2 (PCNA2)		12.24	10.96	10.59	12.39
DNA replication
Les.5283.1.S1_at	DNA replication licensing factor mcm5		11.16	10.09	9.71	11.23
Les.4978.1.S1_at	DNA replication licensing factor		11.23	10.2	9.88	11.15
GROUP 2
Cell division related
Les.2123.2.S1_at	Regulator of chromosome expressed	SGN-U320913	7.77	8.68	8.44	7.3
Les.5200.1.S1_at	Regulator of chromosome rcc1	SGN-U332062	9.78	9.93	9.94	9.03
Les.5878.1.S1_at	MEI2-like protein	SGN-U315943	9.9	9.9	10.57	9.77
Cell cycle peptidylprolyl isomerase
Les.5275.1.S1_at	TRP-containing protein	SGN-U319873	9.37	9.47	10.18	9.58
Cyclin h
Les.5620.1.S1_at	Cyclin h		7.69	7.29	8.29	8.0
