# Supplementary material for: Transcriptomic analysis of tomato carpel development reveals alterations in ethylene and gibberellin synthesis during pat3/pat4 parthenocarpic fruit set
Source: BMC Plant Biol. 2009 May 29;9:67. doi: 10.1186/1471-2229-9-67 (PMC2700107; doi:10.1186/1471-2229-9-67)
Supplement: Additional file 6 — TIME variable genes related to hormones. Hormone related genes modulated along normal carpel development and fruit set. [file 1471-2229-9-67-S6.csv]

Additional file 6. TIME variable genes related to hormones. Hormone related genes modulated along normal carpel development and fruit set.
Array_probe_set	sequence_description	biological_process	assigned_SGN	UC82_bud	UC82_bud_preant	UC82_Ant	UC82_3DPA
		AUXIN
LesAffx.42809.1.S1_at	flavin-containing monooxygenase family protein fmo family protein	auxin biosynthetic process		4.11	3.71	3.75	7.18
LesAffx.65348.1.S1_at	anthranilate synthase alpha subunit	auxin biosynthetic process		9.61	8.87	8.43	9.34
Les.561.1.A1_at	auxin efflux carrier family protein	auxin efflux carrier family protein	SGN-U326142	7.79	8.15	8.21	7.36
Les.5177.1.S1_at	auxin-responsive gh3-like protein	auxin homeostasis	SGN-U333365	4.76	6.08	5.48	6.14
Les.256.1.S1_s_at	aux iaa protein	auxin mediated signaling pathway	SGN-U320280	10.37	10.52	11.26	10.7
Les.3052.2.S1_at	nucleoside diphosphate kinase 2	auxin mediated signaling pathway		9.96	9.29	8.47	10.03
LesAffx.49488.1.S1_at	auxin-responsive family protein	auxin mediated signaling pathway		4.62	5.09	5.84	4.31
LesAffx.5977.1.S1_at	rop family gtpase	auxin mediated signaling pathway	SGN-U314372 SGN-U314374 SGN-U314373	10.38	10.11	9.36	10.59
Les.3216.1.S1_at	auxin conjugate hydrolase	auxin metabolic process	SGN-U315322	9.09	10.73	9.28	10.36
Les.5421.1.S1_at	iaa amidohydrolase	auxin metabolic process	SGN-U321769	8.88	9.66	9.22	9.26
Les.3768.1.S1_at	aminopeptidase p	auxin polar transport		10.72	11.1	11.49	10.78
Les.4473.1.S1_at	spermine synthase	auxin polar transport	SGN-U325099	9.23	9.41	9	7.54
Les.5814.1.S1_at	inorganic pyrophosphatase	auxin polar transport	SGN-U320344	11.6	11.27	11.17	12.39
LesAffx.10520.1.S1_at	auxin efflux carrier family protein	auxin polar transport		4.71	4.44	4.53	5.31
LesAffx.46368.1.S1_at	aux1-like permease	auxin polar transport		9.54	10.13	11.38	9.89
LesAffx.52437.1.S1_at	auxin efflux carrier family protein	auxin polar transport		5.07	6.41	7.77	5.77
Les.5286.1.S1_at	auxin response factor	auxin response factor		10.1	8.07	6.07	10.41
Les.5323.1.S1_at	auxin response factor	auxin response factor		11.11	10.53	10.04	11.21
Les.123.1.S1_at	auxin-induced protein	auxin-induced protein	SGN-U313074	5.87	7.57	6.05	4.61
Les.4501.1.S1_at	auxin-induced protein	auxin-induced protein	SGN-U313066 SGN-U334111	5.9	5.46	5	5.96
Les.5138.1.S1_at	auxin-induced protein	auxin-induced protein	SGN-U316711	11.3	10.87	10	10.31
LesAffx.1251.1.S1_at	auxin-regulated protein	auxin-regulated protein		7.88	8.72	8.06	6.63
LesAffx.15284.1.S1_at	auxin-repressed protein	auxin-repressed protein		11.62	12.71	13.67	10.32
Les.4087.1.S1_at	auxin-responsive protein IAA8	auxin-responsive protein		11	12.18	12.4	10.94
Les.192.2.S1_at	dormancy auxin associated family protein	auxin associated family protein	SGN-U315029 SGN-U334933	9.01	10.05	11.68	9.13
LesAffx.2303.1.S1_at	aldo keto reductase family	highlyauxin-induced protein		7.4	7.99	8.08	6.8
Les.165.1.S1_at	stem-specific proteinexpressed	auxin induced-regulated-responsive-activated	SGN-U312745	11.7	11.8	11.69	10.49
Les.2938.2.S1_at	hypothetical plant protein	auxin induced-regulated-responsive-activated	SGN-U315452	8.78	8.98	8.62	9.81
Les.4383.1.S1_at	metallocarboxypeptidase inhibitor	auxin induced-regulated-responsive-activated	SGN-U338720 SGN-U314263	4.92	5.91	12.42	10.25
LesAffx.6614.2.S1_at	membrane protein	auxin induced-regulated-responsive-activated	SGN-U318705	5.71	6.02	5.05	4.5
Les.207.1.S1_at	aluminum-induced protein	response to auxin stimulus		11.79	13.11	13.73	11.97
Les.3623.1.S1_at	sar1 gtp-binding secretory factor	response to auxin stimulus	SGN-U323232	10.43	10.73	10.46	11.18
Les.3707.1.A1_at	auxin-responsive protein IAA2	response to auxin stimulus	SGN-U339965	4.94	4.59	4.53	5.94
Les.3707.1.S1_at	auxin-responsive protein IAA2	response to auxin stimulus	SGN-U339965	6.38	5.61	4.68	7.95
Les.4097.1.S1_at	auxin-regulated protein	response to auxin stimulus	SGN-U318191	8.54	9.16	10.03	7.03
Les.5154.1.S1_at	vesicle-associated membranesynaptobrevin 7b	response to auxin stimulus	SGN-U316860	11.93	11.99	12.42	11.67
Les.5312.1.S1_at	gh3-like protein	response to auxin stimulus	SGN-U331710	8.18	9.11	8.58	7.75
LesAffx.33224.1.S1_at	myb transcription factor	response to auxin stimulus		6.48	6.19	5.72	6.05
LesAffx.53591.1.S1_at	myb-related transcription factor	response to auxin stimulus		9.23	10.78	9.4	9.47
LesAffx.67531.1.S1_at	AXR2|IAA7	response to auxin stimulus		6.92	6.14	4.23	8.49
		ETHYLENE
Les.354.1.S1_at	knat3 homeodomain protein	detection of ethylene stimulus		9.93	10.45	10.51	9.17
Les.3067.3.S1_at	s-adenosylmethionine synthetase	ethylene synthesis-degradation	SGN-U334431 SGN-U313529	11.59	12.5	11.42	12.37
Les.5917.1.S1_at	acc oxidase ACO5	ethylene synthesis-degradation	SGN-U323861	6.53	7.54	7.28	4.94
LesAffx.64946.1.S1_at	ap2-domain dna-binding protein	ethylene mediated signaling pathway		9.36	8.65	5.11	7.72
Les.3465.1.S1_at	ethylene receptor	ethylene receptor	SGN-U322593	6.24	5.92	7.71	7.34
Les.35.1.S1_at	ethylene receptor	ethylene receptor	SGN-U345915	7.1	7.21	8.98	8.08
Les.3500.1.S1_at	ethylene receptor	ethylene receptor	SGN-U318447	9.46	9.51	9.01	7.87
Les.36.1.S1_at	ethylene receptor	ethylene receptor		9.95	10.66	11.7	10.76
Les.85.1.S1_at	ethylene receptor	ethylene receptor	SGN-U313832	9.54	9.66	11.08	9.87
LesAffx.51274.1.S1_at	ethylene response factor 5	response to ethylene stimulus		9.87	9.75	9.06	8.02
Les.3573.1.S1_at	ethylene responsive element binding factor 2	response to ethylene stimulus	SGN-U317071	9.39	9.87	10.25	8.64
Les.4140.1.S1_at	ethylene responsive element binding factor 2	response to ethylene stimulus	SGN-U325778	11.53	11.64	11.8	10.49
Les.444.1.S1_at	ethylene-responsive element binding protein	response to ethylene stimulus	SGN-U313488 SGN-U313487 SGN-U334402	12.34	12.51	13.19	12.04
LesAffx.67113.1.S1_at	ethylene-responsive family protein	response to ethylene stimulus		11.28	11.37	10.94	10.36
Les.1498.1.S1_at	fiber proteinexpressed	ethylene induced-regulated-responsive-activated	SGN-U318651	7.71	8.11	8.56	7.74
Les.4233.1.S1_at	universal stress proteinfamily protein	ethylene induced-regulated-responsive-activated	SGN-U315394 SGN-U315393	4.66	5.88	6.08	4.48
Les.4139.1.S1_at	ap2 transcription factor	ethylene signal transduction	SGN-U321808	6.77	6.24	7.64	6.23
Les.4965.1.S1_at	upf0326 proteinexpressed	ethylene signal transduction	SGN-U324437	9.59	10.61	11.7	10.07
Les.3627.1.S1_at	2-oxoglutarate-dependent	ethylene synthesis-degradation	SGN-U314499 SGN-U338750	6.25	8.89	10.47	6.74
LesAffx.1861.2.S1_at	2-oxoglutarate-dependent	ethylene synthesis-degradation	SGN-U313293 SGN-U313294	5.29	7.02	7.83	6.85
Les.132.1.S1_at	1-aminocyclopropane-1-carboxylate oxidase	ethylene synthesis-degradation	SGN-U338866	9.46	9.35	12.61	11.55
Les.3225.2.S1_at	1-aminocyclopropane-1-carboxylate oxidase	ethylene synthesis-degradation	SGN-U315203	10.34	10.86	12.27	10.73
Les.1841.1.S1_at	1-aminocyclopropane-1-carboxylate synthase LeACS1A	ethylene synthesis-degradation	SGN-U312934	6.94	7.91	9.11	9.45
Les.22.1.S1_at	12-oxophytodienoate reductase	jasmonic acid and ethylene-dependent systemic resistance	SGN-U321655	10.83	11.37	11.11	10.21
Les.2747.2.S1_at	3-ketoacyl-thiolase	jasmonic acid and ethylene-dependent systemic resistance	SGN-U319161	8.82	10.42	9.84	8.77
Les.3140.3.S1_at	3-keto-acyl-thiolase 2	jasmonic acid and ethylene-dependent systemic resistance	SGN-U313735	7.9	9.59	8.8	7.95
Les.3632.1.S1_at	lipoxygenase	jasmonic acid and ethylene-dependent systemic resistance		11.73	12.53	10.28	10.2
Les.3718.1.S1_at	allene oxide cyclase	jasmonic acid and ethylene-dependent systemic resistance		11.75	12.58	10.26	11.52
Les.5312.1.S1_at	gh3-like protein	jasmonic acid and ethylene-dependent systemic resistance	SGN-U331710	8.18	9.11	8.58	7.75
Les.5841.1.S1_at	3-keto-acyl-thiolase 2	jasmonic acid and ethylene-dependent systemic resistance	SGN-U312631	9.6	10.44	11.68	10.35
Les.5152.1.S1_at	mitogen-activated protein kinase	jasmonic acid and ethylene-dependent systemic resistance	jasmonic acid mediated signaling pathway	SGN-U323634	7.92	6.53	5.41	9.07
Les.126.1.S1_at	ethylene-responsive	response to ethylene stimulus		11.04	10.4	9.8	10.91
Les.2517.2.S1_at	pyridoxine biosynthesis protein	response to ethylene stimulus		10.24	10.33	8.18	9.64
Les.2721.2.S1_at	transcriptional coactivator-like protein	response to ethylene stimulus		10.12	10.54	10.62	9.26
LesAffx.46368.1.S1_at	aux1-like permease	response to ethylene stimulus		9.54	10.13	11.38	9.89
LesAffx.53591.1.S1_at	myb-related transcription factor	response to ethylene stimulus		9.23	10.78	9.4	9.47
LesAffx.65348.1.S1_at	anthranilate synthase alpha subunit	response to ethylene stimulus		9.61	8.87	8.43	9.34
		GIBBERELLIN
Les.5260.1.S1_at	chitin-inducible gibberellin-responsive protein	response to gibberellin stimulus	SGN-U324884	10.25	10.32	10.5	9.59
Les.5791.1.S1_at	chitin-inducible gibberellin-responsive protein	response to gibberellin stimulus	SGN-U322200	8.88	8.37	8.51	9.21
LesAffx.26970.1.S1_at	chitin-inducible gibberellin-responsive protein	response to gibberellin stimulus		4.59	5.4	5.74	4.6
LesAffx.60966.2.S1_at	chitin-inducible gibberellin-responsive protein	response to gibberellin stimulus		8.84	9.57	9.65	8.21
Les.4335.2.S1_at	gibberellin 2-oxidase	gibberelin synthesis-degradation	SGN-U315071	4.26	5.76	7.41	6.71
Les.63.1.S1_at	gibberellin 20-oxidase	gibberelin synthesis-degradation	SGN-U321270	8.04	6.8	5.75	8.12
Les.64.1.S1_at	gibberellin 20-oxidase	gibberelin synthesis-degradation	SGN-U322646	8.57	6.19	4.59	9.51
Les.65.1.S1_at	gibberellin 20-oxidase	gibberelin synthesis-degradation	SGN-U333339	8.74	7.52	5.62	6.87
Les.10.1.S1_at	gibberellin 3 beta-hydroxylase	gibberelin synthesis-degradation	SGN-U328994	6.33	7.6	7.51	7.47
Les.9.1.S1_at	gibberellin 3 beta-hydroxylase	gibberelin synthesis-degradation	SGN-U345703	7.41	8.78	10.33	7.07
LesAffx.71330.1.S1_at	gibberellin 3-oxidase	gibberelin synthesis-degradation		4.49	4.29	5.54	4.5
LesAffx.344.2.S1_at	gast1 protein homolog	gibberelin induced-regulated-responsive-activated	SGN-U315427 SGN-U335144	11.41	12.18	13.83	12.33
Les.5855.1.S1_at	2-oxoglutarate-dependent dioxygenase	gibberelin synthesis-degradation	SGN-U313227 SGN-U336118 SGN-U313228	11.55	11.78	12.28	11.85
Les.5621.1.S1_at	ga 2-oxidase	gibberelin synthesis-degradation	SGN-U325681	8.77	8.15	6.59	8.05
Les.3625.1.S1_at	gasa5-like protein	response to gibberellin stimulus	SGN-U313658 SGN-U334522	10.69	9.55	8.16	10.88
Les.4766.1.S1_at	gast1 protein homolog	response to gibberellin stimulus		10.86	11.03	10.15	11.55
Les.827.1.S1_at	gasa5-like protein	response to gibberellin stimulus	SGN-U334799	12.35	12.31	10.85	10.25
LesAffx.14450.1.S1_at	gip1-like protein	response to gibberellin stimulus		11.03	10.42	7.48	8.04
LesAffx.16672.1.S1_at	cxe carboxylesterase	response to gibberellin stimulus		7.23	7.46	9.28	7.47
LesAffx.344.5.S1_at	gast1 protein homolog	response to gibberellin stimulus	SGN-U315427	12.11	12.72	14.03	12.8
LesAffx.66713.1.S1_at	fpf1 protein	response to gibberellin stimulus		6.35	6.36	8.85	5.78
		CYTOKININ
Les.170.1.S1_at	response to cytokinin stimulus	response to cytokinin stimulus		10.13	9.41	7.92	9.08
Les.3570.1.S1_at	knat3 homeodomain protein	detection of cytokinin stimulus	SGN-U322073 SGN-U322074	9.26	9.04	9.93	9.26
Les.5558.1.S1_at	response regulator 6	cytokinin mediated signaling	SGN-U320499	9.26	9.22	10.31	9.86
Les.5790.1.S1_at	act domain containingexpressed	response to cytokinin stimulus	SGN-U319469	7.89	8.31	9.36	8.83
Les.70.1.S1_at	stm1 protein	cytokinin biosynthetic process	SGN-U321206	10.61	11.06	11.66	10.27
LesAffx.26129.1.S1_at	two-component response regulatorexpressed	cytokinin mediated signaling		8.31	8.59	9.26	7.82
LesAffx.46686.1.S1_at	knat3 homeodomain protein	detection of cytokinin stimulus		6.71	7.36	7.46	6.11
LesAffx.70722.1.S1_at	tpa: a-type response regulator 7	cytokinin mediated signaling		9.04	9.49	9.96	9.09
		ABCISIC_ACID
LesAffx.35945.1.S1_at	short-chain dehydrogenase reductase	abscisic acid metabolic process		10.09	9.5	8.01	9.9
LesAffx.8142.1.S1_at	abscisic acid-induced protein	response to abscisic acid stimulus	SGN-U321021	10.7	10.86	10.84	9.85
Les.4655.1.S1_at	mosc domain protein	response to abscisic acid stimulus	SGN-U315128	11.01	11.48	12.18	10.6
Les.112.1.S1_at	zeaxanthin epoxidase	response to abscisic acid stimulus	SGN-U321035	9.38	9.77	10.99	8.9
Les.91.1.S1_at	9-cis-epoxycarotenoid dioxygenase	response to abscisic acid stimulus	SGN-U315869	10.07	10.71	10.7	8.72
Les.23.1.S1_at	4 protein	response to abscisic acid stimulus	SGN-U317043	4.75	5.76	8.95	6.73
Les.4684.1.S1_at	cipk-like proteinexpressed	response to abscisic acid stimulus	SGN-U313033	9.41	9.85	10.9	10.41
LesAffx.17051.1.S1_at	basic helix-loop-helixfamily protein	response to abscisic acid stimulus		7.86	8.1	5.4	6.53
LesAffx.33224.1.S1_at	myb transcription factor	response to abscisic acid stimulus		6.48	6.19	5.72	6.05
LesAffx.344.5.S1_at	gast1 protein homolog	response to abscisic acid stimulus	SGN-U315427	12.11	12.72	14.03	12.8
LesAffx.4388.1.S1_at	annexin	response to abscisic acid stimulus	SGN-U315120	10.83	12.27	8.77	10.72
LesAffx.71623.1.S1_at	jasmonic acid regulatory protein	response to abscisic acid stimulus		5.01	5.95	8.2	5.51
