# Supplementary material for: Transcriptomic analysis of tomato carpel development reveals alterations in ethylene and gibberellin synthesis during pat3/pat4 parthenocarpic fruit set
Source: BMC Plant Biol. 2009 May 29;9:67. doi: 10.1186/1471-2229-9-67 (PMC2700107; doi:10.1186/1471-2229-9-67)
Supplement: Additional file 7 — QPCR primers. Primers employed in the microarray verification. [file 1471-2229-9-67-S7.csv]

Additional file 7. Primers employed in the microarray validation.
Gene	Forward primer	Reverse primer.
Actin	AAGATGGCAGACGGAGAGGATA	TGCGAACCCAGCCTTGAC
PCNA	GAACGATGCGAACTTTGATTGTT	TGGAGTCCATGGCTTGCA
Les_9_1_S1_at.txt	GCACTTTCATCTGTTCGGCTTT	TGGACGCCACTTTGATCCTT
Les_63_1_S1_at.txt	CACATCATTAACCATTCTCCATCAA	GAGTGATGGTGTGCCACTCATT
Les_64_1_S1_at.txt	ATTCGATAATGAGACTCAACTACTATCCA	AATGAGGCCCCGTTCCTAA
Les_65_1_S1_at.txt	ACCAGATCTTGCGTTAGGAACTG	CCTGAGACGTTGTCTTGATGGA
Les_3520_1_S1_at.txt	TGGACACTGCCTGTTACAAGCT	AACACCACTTGGACTACCAGGTACT
Les_4978_1_S1_at.txt	TTGCAAAGGCTGGGATCACT	TCCCCATGCAGGATTAGCA
Les_5343_1_S1_at.txt	ATCATCTCCATTCTTCAGCAAAGA	CCGTGCACATAGTTCCAATGC
Les_5917_1_S1_at.txt	GATGCCGGTTATCGACTTCAGT	CACAAGCCTGATGGAGAAGTGA
LesAffx_67531_1_S1_at.txt	TTTGGCTAAGATGTTTAGCTCCTTTAC	GATCCATCAATTTGCTCTCATTCA
Les.3707.1	GAAAGAACATTTTAGAAGCGAGCTATG	CCTTGAGTAATTGTGGATAACTTTTGTAA
